# Supplementary material for: Absence of adaptive evolution is the main barrier against influenza emergence in horses in Asia despite frequent virus interspecies transmission from wild birds
Source: PLoS Pathog. 2019 Feb 7;15(2):e1007531. doi: 10.1371/journal.ppat.1007531 (PMC6366691; doi:10.1371/journal.ppat.1007531)
Supplement: S2 Table — (XLSX) [file ppat.1007531.s009.xlsx]

## Sheet: Sheet1
Supplementary Table 2. Individual hemagglutination inhibition results for viruses used in this study.
Sample_Identifier	Test_for_Influenza_Serology	Serology_Test_Result	Definition_of_Seropositive_Sample	Meaning_of_Cut_Off_Value	Seropositive_Sample_Subtype
YearLocation-Number (ME=Mongolia; WM=Wales)	Method by which the assessment of a sample as sero-positive/negative is made. Rule: If multiple serology tests are done then this data element must contain test results for each test provided in "Test for Influenza serology".	Classification of blood or serum samples as flu positive or negative or unknown. Values must be one of these: P/N/U. Rule: If multiple serology tests are done then this data element must contain test results for each test provided in "Test for Influenza serology".	The cut off value used by an investigator in determining that a sample was seropositive. Rule: If multiple serology tests are done then this data element must contain test results for each test provided in "Test for Influenza serology".	Description, derivation, etc. helping to explain what the cut off value means. Rule: If multiple serology tests are done then this data element must contain test results for each test provided in "Test for Influenza serology".	This field can hold multiple values if multiple subtypes were identified.
		Use "U" if serology sample is unable to confirmed P/N		Use "NA" if Meaning_of_Cut_Off_Value is not needed or not provided.	Use "NA" if serology test result is negative
07ME-01	"HI for A/equine/Ohio/2003 (H3N8), A/wild bird/Mongolia/881-V/2009(H3N8), HI for A/wild bird/Mongolia/963-V/2009 (H3N8), HI for A/wild bird/Mongolia/MN11-F 2076/2011(H3N8), HI for A/wild bird/Mongolia/MN11-F 2106/2011(H3N8), HI for A/wild bird/Mongolia/MN11-F 2271/2011(H3N8)"	N,N,N,P,P,P	"HI:>=40"	HI value >=1:40 considered positive
07ME-02	"HI for A/equine/Ohio/2003 (H3N8), A/wild bird/Mongolia/881-V/2009(H3N8), HI for A/wild bird/Mongolia/963-V/2009 (H3N8), HI for A/wild bird/Mongolia/MN11-F 2076/2011(H3N8), HI for A/wild bird/Mongolia/MN11-F 2106/2011(H3N8), HI for A/wild bird/Mongolia/MN11-F 2271/2011(H3N8)"	N,N,N,N,N,N	"HI:>=40"	HI value >=1:40 considered positive
07ME-03	"HI for A/equine/Ohio/2003 (H3N8), A/wild bird/Mongolia/881-V/2009(H3N8), HI for A/wild bird/Mongolia/963-V/2009 (H3N8), HI for A/wild bird/Mongolia/MN11-F 2076/2011(H3N8), HI for A/wild bird/Mongolia/MN11-F 2106/2011(H3N8), HI for A/wild bird/Mongolia/MN11-F 2271/2011(H3N8)"	N,N,N,N,N,N	"HI:>=40"	HI value >=1:40 considered positive
07ME-04	"HI for A/equine/Ohio/2003 (H3N8), A/wild bird/Mongolia/881-V/2009(H3N8), HI for A/wild bird/Mongolia/963-V/2009 (H3N8), HI for A/wild bird/Mongolia/MN11-F 2076/2011(H3N8), HI for A/wild bird/Mongolia/MN11-F 2106/2011(H3N8), HI for A/wild bird/Mongolia/MN11-F 2271/2011(H3N8)"	N,N,N,N,N,N	"HI:>=40"	HI value >=1:40 considered positive
07ME-05	"HI for A/equine/Ohio/2003 (H3N8), A/wild bird/Mongolia/881-V/2009(H3N8), HI for A/wild bird/Mongolia/963-V/2009 (H3N8), HI for A/wild bird/Mongolia/MN11-F 2076/2011(H3N8), HI for A/wild bird/Mongolia/MN11-F 2106/2011(H3N8), HI for A/wild bird/Mongolia/MN11-F 2271/2011(H3N8)"	P,N,N,N,N,N	"HI:>=40"	HI value >=1:40 considered positive
07ME-06	"HI for A/equine/Ohio/2003 (H3N8), A/wild bird/Mongolia/881-V/2009(H3N8), HI for A/wild bird/Mongolia/963-V/2009 (H3N8), HI for A/wild bird/Mongolia/MN11-F 2076/2011(H3N8), HI for A/wild bird/Mongolia/MN11-F 2106/2011(H3N8), HI for A/wild bird/Mongolia/MN11-F 2271/2011(H3N8)"	P,N,N,N,N,N	"HI:>=40"	HI value >=1:40 considered positive
07ME-07	"HI for A/equine/Ohio/2003 (H3N8), A/wild bird/Mongolia/881-V/2009(H3N8), HI for A/wild bird/Mongolia/963-V/2009 (H3N8), HI for A/wild bird/Mongolia/MN11-F 2076/2011(H3N8), HI for A/wild bird/Mongolia/MN11-F 2106/2011(H3N8), HI for A/wild bird/Mongolia/MN11-F 2271/2011(H3N8)"	P,N,N,N,N,N	"HI:>=40"	HI value >=1:40 considered positive
07ME-08	"HI for A/equine/Ohio/2003 (H3N8), A/wild bird/Mongolia/881-V/2009(H3N8), HI for A/wild bird/Mongolia/963-V/2009 (H3N8), HI for A/wild bird/Mongolia/MN11-F 2076/2011(H3N8), HI for A/wild bird/Mongolia/MN11-F 2106/2011(H3N8), HI for A/wild bird/Mongolia/MN11-F 2271/2011(H3N8)"	N,N,N,N,N,N	"HI:>=40"	HI value >=1:40 considered positive
07ME-09	"HI for A/equine/Ohio/2003 (H3N8), A/wild bird/Mongolia/881-V/2009(H3N8), HI for A/wild bird/Mongolia/963-V/2009 (H3N8), HI for A/wild bird/Mongolia/MN11-F 2076/2011(H3N8), HI for A/wild bird/Mongolia/MN11-F 2106/2011(H3N8), HI for A/wild bird/Mongolia/MN11-F 2271/2011(H3N8)"	P,N,N,N,N,N	"HI:>=40"	HI value >=1:40 considered positive
07ME-10	"HI for A/equine/Ohio/2003 (H3N8), A/wild bird/Mongolia/881-V/2009(H3N8), HI for A/wild bird/Mongolia/963-V/2009 (H3N8), HI for A/wild bird/Mongolia/MN11-F 2076/2011(H3N8), HI for A/wild bird/Mongolia/MN11-F 2106/2011(H3N8), HI for A/wild bird/Mongolia/MN11-F 2271/2011(H3N8)"	N,N,N,N,N,N	"HI:>=40"	HI value >=1:40 considered positive
07ME-11	"HI for A/equine/Ohio/2003 (H3N8), A/wild bird/Mongolia/881-V/2009(H3N8), HI for A/wild bird/Mongolia/963-V/2009 (H3N8), HI for A/wild bird/Mongolia/MN11-F 2076/2011(H3N8), HI for A/wild bird/Mongolia/MN11-F 2106/2011(H3N8), HI for A/wild bird/Mongolia/MN11-F 2271/2011(H3N8)"	N,N,N,N,N,N	"HI:>=40"	HI value >=1:40 considered positive
07ME-12	"HI for A/equine/Ohio/2003 (H3N8), A/wild bird/Mongolia/881-V/2009(H3N8), HI for A/wild bird/Mongolia/963-V/2009 (H3N8), HI for A/wild bird/Mongolia/MN11-F 2076/2011(H3N8), HI for A/wild bird/Mongolia/MN11-F 2106/2011(H3N8), HI for A/wild bird/Mongolia/MN11-F 2271/2011(H3N8)"	N,N,N,N,N,N	"HI:>=40"	HI value >=1:40 considered positive
07ME-13	"HI for A/equine/Ohio/2003 (H3N8), A/wild bird/Mongolia/881-V/2009(H3N8), HI for A/wild bird/Mongolia/963-V/2009 (H3N8), HI for A/wild bird/Mongolia/MN11-F 2076/2011(H3N8), HI for A/wild bird/Mongolia/MN11-F 2106/2011(H3N8), HI for A/wild bird/Mongolia/MN11-F 2271/2011(H3N8)"	N,N,N,N,N,N	"HI:>=40"	HI value >=1:40 considered positive
07ME-14	"HI for A/equine/Ohio/2003 (H3N8), A/wild bird/Mongolia/881-V/2009(H3N8), HI for A/wild bird/Mongolia/963-V/2009 (H3N8), HI for A/wild bird/Mongolia/MN11-F 2076/2011(H3N8), HI for A/wild bird/Mongolia/MN11-F 2106/2011(H3N8), HI for A/wild bird/Mongolia/MN11-F 2271/2011(H3N8)"	N,N,N,N,N,N	"HI:>=40"	HI value >=1:40 considered positive
07ME-15	"HI for A/equine/Ohio/2003 (H3N8), A/wild bird/Mongolia/881-V/2009(H3N8), HI for A/wild bird/Mongolia/963-V/2009 (H3N8), HI for A/wild bird/Mongolia/MN11-F 2076/2011(H3N8), HI for A/wild bird/Mongolia/MN11-F 2106/2011(H3N8), HI for A/wild bird/Mongolia/MN11-F 2271/2011(H3N8)"	N,N,N,N,N,N	"HI:>=40"	HI value >=1:40 considered positive
07ME-16	"HI for A/equine/Ohio/2003 (H3N8), A/wild bird/Mongolia/881-V/2009(H3N8), HI for A/wild bird/Mongolia/963-V/2009 (H3N8), HI for A/wild bird/Mongolia/MN11-F 2076/2011(H3N8), HI for A/wild bird/Mongolia/MN11-F 2106/2011(H3N8), HI for A/wild bird/Mongolia/MN11-F 2271/2011(H3N8)"	N,N,N,N,N,N	"HI:>=40"	HI value >=1:40 considered positive
07ME-17	"HI for A/equine/Ohio/2003 (H3N8), A/wild bird/Mongolia/881-V/2009(H3N8), HI for A/wild bird/Mongolia/963-V/2009 (H3N8), HI for A/wild bird/Mongolia/MN11-F 2076/2011(H3N8), HI for A/wild bird/Mongolia/MN11-F 2106/2011(H3N8), HI for A/wild bird/Mongolia/MN11-F 2271/2011(H3N8)"	N,P,P,N,N,N	"HI:>=40"	HI value >=1:40 considered positive
07ME-18	"HI for A/equine/Ohio/2003 (H3N8), A/wild bird/Mongolia/881-V/2009(H3N8), HI for A/wild bird/Mongolia/963-V/2009 (H3N8), HI for A/wild bird/Mongolia/MN11-F 2076/2011(H3N8), HI for A/wild bird/Mongolia/MN11-F 2106/2011(H3N8), HI for A/wild bird/Mongolia/MN11-F 2271/2011(H3N8)"	N,N,N,N,N,N	"HI:>=40"	HI value >=1:40 considered positive
07ME-19	"HI for A/equine/Ohio/2003 (H3N8), A/wild bird/Mongolia/881-V/2009(H3N8), HI for A/wild bird/Mongolia/963-V/2009 (H3N8), HI for A/wild bird/Mongolia/MN11-F 2076/2011(H3N8), HI for A/wild bird/Mongolia/MN11-F 2106/2011(H3N8), HI for A/wild bird/Mongolia/MN11-F 2271/2011(H3N8)"	P,P,P,N,P,P	"HI:>=40"	HI value >=1:40 considered positive
07ME-20	"HI for A/equine/Ohio/2003 (H3N8), A/wild bird/Mongolia/881-V/2009(H3N8), HI for A/wild bird/Mongolia/963-V/2009 (H3N8), HI for A/wild bird/Mongolia/MN11-F 2076/2011(H3N8), HI for A/wild bird/Mongolia/MN11-F 2106/2011(H3N8), HI for A/wild bird/Mongolia/MN11-F 2271/2011(H3N8)"	P,N,N,N,N,N	"HI:>=40"	HI value >=1:40 considered positive
07ME-21	"HI for A/equine/Ohio/2003 (H3N8), A/wild bird/Mongolia/881-V/2009(H3N8), HI for A/wild bird/Mongolia/963-V/2009 (H3N8), HI for A/wild bird/Mongolia/MN11-F 2076/2011(H3N8), HI for A/wild bird/Mongolia/MN11-F 2106/2011(H3N8), HI for A/wild bird/Mongolia/MN11-F 2271/2011(H3N8)"	P,P,P,N,P,P	"HI:>=40"	HI value >=1:40 considered positive
07ME-22	"HI for A/equine/Ohio/2003 (H3N8), A/wild bird/Mongolia/881-V/2009(H3N8), HI for A/wild bird/Mongolia/963-V/2009 (H3N8), HI for A/wild bird/Mongolia/MN11-F 2076/2011(H3N8), HI for A/wild bird/Mongolia/MN11-F 2106/2011(H3N8), HI for A/wild bird/Mongolia/MN11-F 2271/2011(H3N8)"	P,P,P,P,P,P	"HI:>=40"	HI value >=1:40 considered positive
07ME-23	"HI for A/equine/Ohio/2003 (H3N8), A/wild bird/Mongolia/881-V/2009(H3N8), HI for A/wild bird/Mongolia/963-V/2009 (H3N8), HI for A/wild bird/Mongolia/MN11-F 2076/2011(H3N8), HI for A/wild bird/Mongolia/MN11-F 2106/2011(H3N8), HI for A/wild bird/Mongolia/MN11-F 2271/2011(H3N8)"	P,N,N,N,N,N	"HI:>=40"	HI value >=1:40 considered positive
07ME-24	"HI for A/equine/Ohio/2003 (H3N8), A/wild bird/Mongolia/881-V/2009(H3N8), HI for A/wild bird/Mongolia/963-V/2009 (H3N8), HI for A/wild bird/Mongolia/MN11-F 2076/2011(H3N8), HI for A/wild bird/Mongolia/MN11-F 2106/2011(H3N8), HI for A/wild bird/Mongolia/MN11-F 2271/2011(H3N8)"	P,N,N,N,N,N	"HI:>=40"	HI value >=1:40 considered positive
07ME-25	"HI for A/equine/Ohio/2003 (H3N8), A/wild bird/Mongolia/881-V/2009(H3N8), HI for A/wild bird/Mongolia/963-V/2009 (H3N8), HI for A/wild bird/Mongolia/MN11-F 2076/2011(H3N8), HI for A/wild bird/Mongolia/MN11-F 2106/2011(H3N8), HI for A/wild bird/Mongolia/MN11-F 2271/2011(H3N8)"	P,N,N,N,N,N	"HI:>=40"	HI value >=1:40 considered positive
07ME-26	"HI for A/equine/Ohio/2003 (H3N8), A/wild bird/Mongolia/881-V/2009(H3N8), HI for A/wild bird/Mongolia/963-V/2009 (H3N8), HI for A/wild bird/Mongolia/MN11-F 2076/2011(H3N8), HI for A/wild bird/Mongolia/MN11-F 2106/2011(H3N8), HI for A/wild bird/Mongolia/MN11-F 2271/2011(H3N8)"	P,N,N,N,N,N	"HI:>=40"	HI value >=1:40 considered positive
07ME-27	"HI for A/equine/Ohio/2003 (H3N8), A/wild bird/Mongolia/881-V/2009(H3N8), HI for A/wild bird/Mongolia/963-V/2009 (H3N8), HI for A/wild bird/Mongolia/MN11-F 2076/2011(H3N8), HI for A/wild bird/Mongolia/MN11-F 2106/2011(H3N8), HI for A/wild bird/Mongolia/MN11-F 2271/2011(H3N8)"	P,P,P,P,P,P	"HI:>=40"	HI value >=1:40 considered positive
07ME-28	"HI for A/equine/Ohio/2003 (H3N8), A/wild bird/Mongolia/881-V/2009(H3N8), HI for A/wild bird/Mongolia/963-V/2009 (H3N8), HI for A/wild bird/Mongolia/MN11-F 2076/2011(H3N8), HI for A/wild bird/Mongolia/MN11-F 2106/2011(H3N8), HI for A/wild bird/Mongolia/MN11-F 2271/2011(H3N8)"	P,P,P,P,P,P	"HI:>=40"	HI value >=1:40 considered positive
07ME-29	"HI for A/equine/Ohio/2003 (H3N8), A/wild bird/Mongolia/881-V/2009(H3N8), HI for A/wild bird/Mongolia/963-V/2009 (H3N8), HI for A/wild bird/Mongolia/MN11-F 2076/2011(H3N8), HI for A/wild bird/Mongolia/MN11-F 2106/2011(H3N8), HI for A/wild bird/Mongolia/MN11-F 2271/2011(H3N8)"	P,N,N,N,N,N	"HI:>=40"	HI value >=1:40 considered positive
07ME-30	"HI for A/equine/Ohio/2003 (H3N8), A/wild bird/Mongolia/881-V/2009(H3N8), HI for A/wild bird/Mongolia/963-V/2009 (H3N8), HI for A/wild bird/Mongolia/MN11-F 2076/2011(H3N8), HI for A/wild bird/Mongolia/MN11-F 2106/2011(H3N8), HI for A/wild bird/Mongolia/MN11-F 2271/2011(H3N8)"	N,N,N,N,N,N	"HI:>=40"	HI value >=1:40 considered positive
07ME-31	"HI for A/equine/Ohio/2003 (H3N8), A/wild bird/Mongolia/881-V/2009(H3N8), HI for A/wild bird/Mongolia/963-V/2009 (H3N8), HI for A/wild bird/Mongolia/MN11-F 2076/2011(H3N8), HI for A/wild bird/Mongolia/MN11-F 2106/2011(H3N8), HI for A/wild bird/Mongolia/MN11-F 2271/2011(H3N8)"	N,N,N,N,N,N	"HI:>=40"	HI value >=1:40 considered positive
07ME-32	"HI for A/equine/Ohio/2003 (H3N8), A/wild bird/Mongolia/881-V/2009(H3N8), HI for A/wild bird/Mongolia/963-V/2009 (H3N8), HI for A/wild bird/Mongolia/MN11-F 2076/2011(H3N8), HI for A/wild bird/Mongolia/MN11-F 2106/2011(H3N8), HI for A/wild bird/Mongolia/MN11-F 2271/2011(H3N8)"	P,N,N,N,N,N	"HI:>=40"	HI value >=1:40 considered positive
07ME-33	"HI for A/equine/Ohio/2003 (H3N8), A/wild bird/Mongolia/881-V/2009(H3N8), HI for A/wild bird/Mongolia/963-V/2009 (H3N8), HI for A/wild bird/Mongolia/MN11-F 2076/2011(H3N8), HI for A/wild bird/Mongolia/MN11-F 2106/2011(H3N8), HI for A/wild bird/Mongolia/MN11-F 2271/2011(H3N8)"	P,N,N,N,N,N	"HI:>=40"	HI value >=1:40 considered positive
07ME-34	"HI for A/equine/Ohio/2003 (H3N8), A/wild bird/Mongolia/881-V/2009(H3N8), HI for A/wild bird/Mongolia/963-V/2009 (H3N8), HI for A/wild bird/Mongolia/MN11-F 2076/2011(H3N8), HI for A/wild bird/Mongolia/MN11-F 2106/2011(H3N8), HI for A/wild bird/Mongolia/MN11-F 2271/2011(H3N8)"	P,N,N,N,N,N	"HI:>=40"	HI value >=1:40 considered positive
07ME-35	"HI for A/equine/Ohio/2003 (H3N8), A/wild bird/Mongolia/881-V/2009(H3N8), HI for A/wild bird/Mongolia/963-V/2009 (H3N8), HI for A/wild bird/Mongolia/MN11-F 2076/2011(H3N8), HI for A/wild bird/Mongolia/MN11-F 2106/2011(H3N8), HI for A/wild bird/Mongolia/MN11-F 2271/2011(H3N8)"	P,N,N,N,N,N	"HI:>=40"	HI value >=1:40 considered positive
07ME-36	"HI for A/equine/Ohio/2003 (H3N8), A/wild bird/Mongolia/881-V/2009(H3N8), HI for A/wild bird/Mongolia/963-V/2009 (H3N8), HI for A/wild bird/Mongolia/MN11-F 2076/2011(H3N8), HI for A/wild bird/Mongolia/MN11-F 2106/2011(H3N8), HI for A/wild bird/Mongolia/MN11-F 2271/2011(H3N8)"	P,N,N,N,N,N	"HI:>=40"	HI value >=1:40 considered positive
07ME-37	"HI for A/equine/Ohio/2003 (H3N8), A/wild bird/Mongolia/881-V/2009(H3N8), HI for A/wild bird/Mongolia/963-V/2009 (H3N8), HI for A/wild bird/Mongolia/MN11-F 2076/2011(H3N8), HI for A/wild bird/Mongolia/MN11-F 2106/2011(H3N8), HI for A/wild bird/Mongolia/MN11-F 2271/2011(H3N8)"	P,N,N,N,N,N	"HI:>=40"	HI value >=1:40 considered positive
07ME-38	"HI for A/equine/Ohio/2003 (H3N8), A/wild bird/Mongolia/881-V/2009(H3N8), HI for A/wild bird/Mongolia/963-V/2009 (H3N8), HI for A/wild bird/Mongolia/MN11-F 2076/2011(H3N8), HI for A/wild bird/Mongolia/MN11-F 2106/2011(H3N8), HI for A/wild bird/Mongolia/MN11-F 2271/2011(H3N8)"	P,N,N,N,N,N	"HI:>=40"	HI value >=1:40 considered positive
07ME-39	"HI for A/equine/Ohio/2003 (H3N8), A/wild bird/Mongolia/881-V/2009(H3N8), HI for A/wild bird/Mongolia/963-V/2009 (H3N8), HI for A/wild bird/Mongolia/MN11-F 2076/2011(H3N8), HI for A/wild bird/Mongolia/MN11-F 2106/2011(H3N8), HI for A/wild bird/Mongolia/MN11-F 2271/2011(H3N8)"	P,N,N,N,N,N	"HI:>=40"	HI value >=1:40 considered positive
07ME-40	"HI for A/equine/Ohio/2003 (H3N8), A/wild bird/Mongolia/881-V/2009(H3N8), HI for A/wild bird/Mongolia/963-V/2009 (H3N8), HI for A/wild bird/Mongolia/MN11-F 2076/2011(H3N8), HI for A/wild bird/Mongolia/MN11-F 2106/2011(H3N8), HI for A/wild bird/Mongolia/MN11-F 2271/2011(H3N8)"	P,N,N,N,N,N	"HI:>=40"	HI value >=1:40 considered positive
07ME-41	"HI for A/equine/Ohio/2003 (H3N8), A/wild bird/Mongolia/881-V/2009(H3N8), HI for A/wild bird/Mongolia/963-V/2009 (H3N8), HI for A/wild bird/Mongolia/MN11-F 2076/2011(H3N8), HI for A/wild bird/Mongolia/MN11-F 2106/2011(H3N8), HI for A/wild bird/Mongolia/MN11-F 2271/2011(H3N8)"	P,N,N,N,N,N	"HI:>=40"	HI value >=1:40 considered positive
07ME-42	"HI for A/equine/Ohio/2003 (H3N8), A/wild bird/Mongolia/881-V/2009(H3N8), HI for A/wild bird/Mongolia/963-V/2009 (H3N8), HI for A/wild bird/Mongolia/MN11-F 2076/2011(H3N8), HI for A/wild bird/Mongolia/MN11-F 2106/2011(H3N8), HI for A/wild bird/Mongolia/MN11-F 2271/2011(H3N8)"	P,N,N,N,N,N	"HI:>=40"	HI value >=1:40 considered positive
07ME-43	"HI for A/equine/Ohio/2003 (H3N8), A/wild bird/Mongolia/881-V/2009(H3N8), HI for A/wild bird/Mongolia/963-V/2009 (H3N8), HI for A/wild bird/Mongolia/MN11-F 2076/2011(H3N8), HI for A/wild bird/Mongolia/MN11-F 2106/2011(H3N8), HI for A/wild bird/Mongolia/MN11-F 2271/2011(H3N8)"	P,P,P,P,P,P	"HI:>=40"	HI value >=1:40 considered positive
07ME-44	"HI for A/equine/Ohio/2003 (H3N8), A/wild bird/Mongolia/881-V/2009(H3N8), HI for A/wild bird/Mongolia/963-V/2009 (H3N8), HI for A/wild bird/Mongolia/MN11-F 2076/2011(H3N8), HI for A/wild bird/Mongolia/MN11-F 2106/2011(H3N8), HI for A/wild bird/Mongolia/MN11-F 2271/2011(H3N8)"	P,P,P,P,P,P	"HI:>=40"	HI value >=1:40 considered positive
07ME-45	"HI for A/equine/Ohio/2003 (H3N8), A/wild bird/Mongolia/881-V/2009(H3N8), HI for A/wild bird/Mongolia/963-V/2009 (H3N8), HI for A/wild bird/Mongolia/MN11-F 2076/2011(H3N8), HI for A/wild bird/Mongolia/MN11-F 2106/2011(H3N8), HI for A/wild bird/Mongolia/MN11-F 2271/2011(H3N8)"	N,N,N,N,N,N	"HI:>=40"	HI value >=1:40 considered positive
07ME-46	"HI for A/equine/Ohio/2003 (H3N8), A/wild bird/Mongolia/881-V/2009(H3N8), HI for A/wild bird/Mongolia/963-V/2009 (H3N8), HI for A/wild bird/Mongolia/MN11-F 2076/2011(H3N8), HI for A/wild bird/Mongolia/MN11-F 2106/2011(H3N8), HI for A/wild bird/Mongolia/MN11-F 2271/2011(H3N8)"	N,N,N,N,N,N	"HI:>=40"	HI value >=1:40 considered positive
07ME-47	"HI for A/equine/Ohio/2003 (H3N8), A/wild bird/Mongolia/881-V/2009(H3N8), HI for A/wild bird/Mongolia/963-V/2009 (H3N8), HI for A/wild bird/Mongolia/MN11-F 2076/2011(H3N8), HI for A/wild bird/Mongolia/MN11-F 2106/2011(H3N8), HI for A/wild bird/Mongolia/MN11-F 2271/2011(H3N8)"	N,N,N,N,N,N	"HI:>=40"	HI value >=1:40 considered positive
07ME-48	"HI for A/equine/Ohio/2003 (H3N8), A/wild bird/Mongolia/881-V/2009(H3N8), HI for A/wild bird/Mongolia/963-V/2009 (H3N8), HI for A/wild bird/Mongolia/MN11-F 2076/2011(H3N8), HI for A/wild bird/Mongolia/MN11-F 2106/2011(H3N8), HI for A/wild bird/Mongolia/MN11-F 2271/2011(H3N8)"	N,N,N,N,N,N	"HI:>=40"	HI value >=1:40 considered positive
07ME-49	"HI for A/equine/Ohio/2003 (H3N8), A/wild bird/Mongolia/881-V/2009(H3N8), HI for A/wild bird/Mongolia/963-V/2009 (H3N8), HI for A/wild bird/Mongolia/MN11-F 2076/2011(H3N8), HI for A/wild bird/Mongolia/MN11-F 2106/2011(H3N8), HI for A/wild bird/Mongolia/MN11-F 2271/2011(H3N8)"	N,N,N,N,N,N	"HI:>=40"	HI value >=1:40 considered positive
07ME-50	"HI for A/equine/Ohio/2003 (H3N8), A/wild bird/Mongolia/881-V/2009(H3N8), HI for A/wild bird/Mongolia/963-V/2009 (H3N8), HI for A/wild bird/Mongolia/MN11-F 2076/2011(H3N8), HI for A/wild bird/Mongolia/MN11-F 2106/2011(H3N8), HI for A/wild bird/Mongolia/MN11-F 2271/2011(H3N8)"	N,N,N,N,N,N	"HI:>=40"	HI value >=1:40 considered positive
07ME-51	"HI for A/equine/Ohio/2003 (H3N8), A/wild bird/Mongolia/881-V/2009(H3N8), HI for A/wild bird/Mongolia/963-V/2009 (H3N8), HI for A/wild bird/Mongolia/MN11-F 2076/2011(H3N8), HI for A/wild bird/Mongolia/MN11-F 2106/2011(H3N8), HI for A/wild bird/Mongolia/MN11-F 2271/2011(H3N8)"	P,P,P,P,P,P	"HI:>=40"	HI value >=1:40 considered positive
07ME-52	"HI for A/equine/Ohio/2003 (H3N8), A/wild bird/Mongolia/881-V/2009(H3N8), HI for A/wild bird/Mongolia/963-V/2009 (H3N8), HI for A/wild bird/Mongolia/MN11-F 2076/2011(H3N8), HI for A/wild bird/Mongolia/MN11-F 2106/2011(H3N8), HI for A/wild bird/Mongolia/MN11-F 2271/2011(H3N8)"	P,N,N,N,N,N	"HI:>=40"	HI value >=1:40 considered positive
07ME-53	"HI for A/equine/Ohio/2003 (H3N8), A/wild bird/Mongolia/881-V/2009(H3N8), HI for A/wild bird/Mongolia/963-V/2009 (H3N8), HI for A/wild bird/Mongolia/MN11-F 2076/2011(H3N8), HI for A/wild bird/Mongolia/MN11-F 2106/2011(H3N8), HI for A/wild bird/Mongolia/MN11-F 2271/2011(H3N8)"	P,N,N,N,N,N	"HI:>=40"	HI value >=1:40 considered positive
07ME-54	"HI for A/equine/Ohio/2003 (H3N8), A/wild bird/Mongolia/881-V/2009(H3N8), HI for A/wild bird/Mongolia/963-V/2009 (H3N8), HI for A/wild bird/Mongolia/MN11-F 2076/2011(H3N8), HI for A/wild bird/Mongolia/MN11-F 2106/2011(H3N8), HI for A/wild bird/Mongolia/MN11-F 2271/2011(H3N8)"	P,N,N,N,N,N	"HI:>=40"	HI value >=1:40 considered positive
07ME-55	"HI for A/equine/Ohio/2003 (H3N8), A/wild bird/Mongolia/881-V/2009(H3N8), HI for A/wild bird/Mongolia/963-V/2009 (H3N8), HI for A/wild bird/Mongolia/MN11-F 2076/2011(H3N8), HI for A/wild bird/Mongolia/MN11-F 2106/2011(H3N8), HI for A/wild bird/Mongolia/MN11-F 2271/2011(H3N8)"	P,N,N,N,N,N	"HI:>=40"	HI value >=1:40 considered positive
07ME-56	"HI for A/equine/Ohio/2003 (H3N8), A/wild bird/Mongolia/881-V/2009(H3N8), HI for A/wild bird/Mongolia/963-V/2009 (H3N8), HI for A/wild bird/Mongolia/MN11-F 2076/2011(H3N8), HI for A/wild bird/Mongolia/MN11-F 2106/2011(H3N8), HI for A/wild bird/Mongolia/MN11-F 2271/2011(H3N8)"	P,N,N,N,N,N	"HI:>=40"	HI value >=1:40 considered positive
07ME-57	"HI for A/equine/Ohio/2003 (H3N8), A/wild bird/Mongolia/881-V/2009(H3N8), HI for A/wild bird/Mongolia/963-V/2009 (H3N8), HI for A/wild bird/Mongolia/MN11-F 2076/2011(H3N8), HI for A/wild bird/Mongolia/MN11-F 2106/2011(H3N8), HI for A/wild bird/Mongolia/MN11-F 2271/2011(H3N8)"	N,N,N,N,N,N	"HI:>=40"	HI value >=1:40 considered positive
07ME-58	"HI for A/equine/Ohio/2003 (H3N8), A/wild bird/Mongolia/881-V/2009(H3N8), HI for A/wild bird/Mongolia/963-V/2009 (H3N8), HI for A/wild bird/Mongolia/MN11-F 2076/2011(H3N8), HI for A/wild bird/Mongolia/MN11-F 2106/2011(H3N8), HI for A/wild bird/Mongolia/MN11-F 2271/2011(H3N8)"	N,N,N,N,N,N	"HI:>=40"	HI value >=1:40 considered positive
07ME-59	"HI for A/equine/Ohio/2003 (H3N8), A/wild bird/Mongolia/881-V/2009(H3N8), HI for A/wild bird/Mongolia/963-V/2009 (H3N8), HI for A/wild bird/Mongolia/MN11-F 2076/2011(H3N8), HI for A/wild bird/Mongolia/MN11-F 2106/2011(H3N8), HI for A/wild bird/Mongolia/MN11-F 2271/2011(H3N8)"	N,N,N,N,N,N	"HI:>=40"	HI value >=1:40 considered positive
07ME-60	"HI for A/equine/Ohio/2003 (H3N8), A/wild bird/Mongolia/881-V/2009(H3N8), HI for A/wild bird/Mongolia/963-V/2009 (H3N8), HI for A/wild bird/Mongolia/MN11-F 2076/2011(H3N8), HI for A/wild bird/Mongolia/MN11-F 2106/2011(H3N8), HI for A/wild bird/Mongolia/MN11-F 2271/2011(H3N8)"	N,N,N,N,N,N	"HI:>=40"	HI value >=1:40 considered positive
07ME-61	"HI for A/equine/Ohio/2003 (H3N8), A/wild bird/Mongolia/881-V/2009(H3N8), HI for A/wild bird/Mongolia/963-V/2009 (H3N8), HI for A/wild bird/Mongolia/MN11-F 2076/2011(H3N8), HI for A/wild bird/Mongolia/MN11-F 2106/2011(H3N8), HI for A/wild bird/Mongolia/MN11-F 2271/2011(H3N8)"	N,N,N,N,N,N	"HI:>=40"	HI value >=1:40 considered positive
07ME-62	"HI for A/equine/Ohio/2003 (H3N8), A/wild bird/Mongolia/881-V/2009(H3N8), HI for A/wild bird/Mongolia/963-V/2009 (H3N8), HI for A/wild bird/Mongolia/MN11-F 2076/2011(H3N8), HI for A/wild bird/Mongolia/MN11-F 2106/2011(H3N8), HI for A/wild bird/Mongolia/MN11-F 2271/2011(H3N8)"	N,N,N,N,N,N	"HI:>=40"	HI value >=1:40 considered positive
07ME-63	"HI for A/equine/Ohio/2003 (H3N8), A/wild bird/Mongolia/881-V/2009(H3N8), HI for A/wild bird/Mongolia/963-V/2009 (H3N8), HI for A/wild bird/Mongolia/MN11-F 2076/2011(H3N8), HI for A/wild bird/Mongolia/MN11-F 2106/2011(H3N8), HI for A/wild bird/Mongolia/MN11-F 2271/2011(H3N8)"	N,N,N,N,N,N	"HI:>=40"	HI value >=1:40 considered positive
07ME-64	"HI for A/equine/Ohio/2003 (H3N8), A/wild bird/Mongolia/881-V/2009(H3N8), HI for A/wild bird/Mongolia/963-V/2009 (H3N8), HI for A/wild bird/Mongolia/MN11-F 2076/2011(H3N8), HI for A/wild bird/Mongolia/MN11-F 2106/2011(H3N8), HI for A/wild bird/Mongolia/MN11-F 2271/2011(H3N8)"	N,N,N,N,N,N	"HI:>=40"	HI value >=1:40 considered positive
07ME-65	"HI for A/equine/Ohio/2003 (H3N8), A/wild bird/Mongolia/881-V/2009(H3N8), HI for A/wild bird/Mongolia/963-V/2009 (H3N8), HI for A/wild bird/Mongolia/MN11-F 2076/2011(H3N8), HI for A/wild bird/Mongolia/MN11-F 2106/2011(H3N8), HI for A/wild bird/Mongolia/MN11-F 2271/2011(H3N8)"	N,N,N,N,N,N	"HI:>=40"	HI value >=1:40 considered positive
07ME-66	"HI for A/equine/Ohio/2003 (H3N8), A/wild bird/Mongolia/881-V/2009(H3N8), HI for A/wild bird/Mongolia/963-V/2009 (H3N8), HI for A/wild bird/Mongolia/MN11-F 2076/2011(H3N8), HI for A/wild bird/Mongolia/MN11-F 2106/2011(H3N8), HI for A/wild bird/Mongolia/MN11-F 2271/2011(H3N8)"	N,N,N,N,N,N	"HI:>=40"	HI value >=1:40 considered positive
07ME-67	"HI for A/equine/Ohio/2003 (H3N8), A/wild bird/Mongolia/881-V/2009(H3N8), HI for A/wild bird/Mongolia/963-V/2009 (H3N8), HI for A/wild bird/Mongolia/MN11-F 2076/2011(H3N8), HI for A/wild bird/Mongolia/MN11-F 2106/2011(H3N8), HI for A/wild bird/Mongolia/MN11-F 2271/2011(H3N8)"	N,N,N,N,N,N	"HI:>=40"	HI value >=1:40 considered positive
07ME-68	"HI for A/equine/Ohio/2003 (H3N8), A/wild bird/Mongolia/881-V/2009(H3N8), HI for A/wild bird/Mongolia/963-V/2009 (H3N8), HI for A/wild bird/Mongolia/MN11-F 2076/2011(H3N8), HI for A/wild bird/Mongolia/MN11-F 2106/2011(H3N8), HI for A/wild bird/Mongolia/MN11-F 2271/2011(H3N8)"	N,N,N,N,N,N	"HI:>=40"	HI value >=1:40 considered positive
07ME-69	"HI for A/equine/Ohio/2003 (H3N8), A/wild bird/Mongolia/881-V/2009(H3N8), HI for A/wild bird/Mongolia/963-V/2009 (H3N8), HI for A/wild bird/Mongolia/MN11-F 2076/2011(H3N8), HI for A/wild bird/Mongolia/MN11-F 2106/2011(H3N8), HI for A/wild bird/Mongolia/MN11-F 2271/2011(H3N8)"	N,N,N,N,N,N	"HI:>=40"	HI value >=1:40 considered positive
07ME-70	"HI for A/equine/Ohio/2003 (H3N8), A/wild bird/Mongolia/881-V/2009(H3N8), HI for A/wild bird/Mongolia/963-V/2009 (H3N8), HI for A/wild bird/Mongolia/MN11-F 2076/2011(H3N8), HI for A/wild bird/Mongolia/MN11-F 2106/2011(H3N8), HI for A/wild bird/Mongolia/MN11-F 2271/2011(H3N8)"	N,N,N,N,N,N	"HI:>=40"	HI value >=1:40 considered positive
07ME-71	"HI for A/equine/Ohio/2003 (H3N8), A/wild bird/Mongolia/881-V/2009(H3N8), HI for A/wild bird/Mongolia/963-V/2009 (H3N8), HI for A/wild bird/Mongolia/MN11-F 2076/2011(H3N8), HI for A/wild bird/Mongolia/MN11-F 2106/2011(H3N8), HI for A/wild bird/Mongolia/MN11-F 2271/2011(H3N8)"	N,N,P,N,N,N	"HI:>=40"	HI value >=1:40 considered positive
07ME-72	"HI for A/equine/Ohio/2003 (H3N8), A/wild bird/Mongolia/881-V/2009(H3N8), HI for A/wild bird/Mongolia/963-V/2009 (H3N8), HI for A/wild bird/Mongolia/MN11-F 2076/2011(H3N8), HI for A/wild bird/Mongolia/MN11-F 2106/2011(H3N8), HI for A/wild bird/Mongolia/MN11-F 2271/2011(H3N8)"	N,N,P,N,N,N	"HI:>=40"	HI value >=1:40 considered positive
07ME-73	"HI for A/equine/Ohio/2003 (H3N8), A/wild bird/Mongolia/881-V/2009(H3N8), HI for A/wild bird/Mongolia/963-V/2009 (H3N8), HI for A/wild bird/Mongolia/MN11-F 2076/2011(H3N8), HI for A/wild bird/Mongolia/MN11-F 2106/2011(H3N8), HI for A/wild bird/Mongolia/MN11-F 2271/2011(H3N8)"	N,N,N,N,N,N	"HI:>=40"	HI value >=1:40 considered positive
07ME-74	"HI for A/equine/Ohio/2003 (H3N8), A/wild bird/Mongolia/881-V/2009(H3N8), HI for A/wild bird/Mongolia/963-V/2009 (H3N8), HI for A/wild bird/Mongolia/MN11-F 2076/2011(H3N8), HI for A/wild bird/Mongolia/MN11-F 2106/2011(H3N8), HI for A/wild bird/Mongolia/MN11-F 2271/2011(H3N8)"	N,N,N,N,N,N	"HI:>=40"	HI value >=1:40 considered positive
07ME-75	"HI for A/equine/Ohio/2003 (H3N8), A/wild bird/Mongolia/881-V/2009(H3N8), HI for A/wild bird/Mongolia/963-V/2009 (H3N8), HI for A/wild bird/Mongolia/MN11-F 2076/2011(H3N8), HI for A/wild bird/Mongolia/MN11-F 2106/2011(H3N8), HI for A/wild bird/Mongolia/MN11-F 2271/2011(H3N8)"	N,N,N,N,N,N	"HI:>=40"	HI value >=1:40 considered positive
07ME-76	"HI for A/equine/Ohio/2003 (H3N8), A/wild bird/Mongolia/881-V/2009(H3N8), HI for A/wild bird/Mongolia/963-V/2009 (H3N8), HI for A/wild bird/Mongolia/MN11-F 2076/2011(H3N8), HI for A/wild bird/Mongolia/MN11-F 2106/2011(H3N8), HI for A/wild bird/Mongolia/MN11-F 2271/2011(H3N8)"	N,N,N,N,N,N	"HI:>=40"	HI value >=1:40 considered positive
07ME-77	"HI for A/equine/Ohio/2003 (H3N8), A/wild bird/Mongolia/881-V/2009(H3N8), HI for A/wild bird/Mongolia/963-V/2009 (H3N8), HI for A/wild bird/Mongolia/MN11-F 2076/2011(H3N8), HI for A/wild bird/Mongolia/MN11-F 2106/2011(H3N8), HI for A/wild bird/Mongolia/MN11-F 2271/2011(H3N8)"	N,N,N,N,N,N	"HI:>=40"	HI value >=1:40 considered positive
07ME-78	"HI for A/equine/Ohio/2003 (H3N8), A/wild bird/Mongolia/881-V/2009(H3N8), HI for A/wild bird/Mongolia/963-V/2009 (H3N8), HI for A/wild bird/Mongolia/MN11-F 2076/2011(H3N8), HI for A/wild bird/Mongolia/MN11-F 2106/2011(H3N8), HI for A/wild bird/Mongolia/MN11-F 2271/2011(H3N8)"	N,N,N,N,N,N	"HI:>=40"	HI value >=1:40 considered positive
07ME-79	"HI for A/equine/Ohio/2003 (H3N8), A/wild bird/Mongolia/881-V/2009(H3N8), HI for A/wild bird/Mongolia/963-V/2009 (H3N8), HI for A/wild bird/Mongolia/MN11-F 2076/2011(H3N8), HI for A/wild bird/Mongolia/MN11-F 2106/2011(H3N8), HI for A/wild bird/Mongolia/MN11-F 2271/2011(H3N8)"	N,N,N,N,N,N	"HI:>=40"	HI value >=1:40 considered positive
07ME-80	"HI for A/equine/Ohio/2003 (H3N8), A/wild bird/Mongolia/881-V/2009(H3N8), HI for A/wild bird/Mongolia/963-V/2009 (H3N8), HI for A/wild bird/Mongolia/MN11-F 2076/2011(H3N8), HI for A/wild bird/Mongolia/MN11-F 2106/2011(H3N8), HI for A/wild bird/Mongolia/MN11-F 2271/2011(H3N8)"	P,N,N,N,N,N	"HI:>=40"	HI value >=1:40 considered positive
07ME-81	"HI for A/equine/Ohio/2003 (H3N8), A/wild bird/Mongolia/881-V/2009(H3N8), HI for A/wild bird/Mongolia/963-V/2009 (H3N8), HI for A/wild bird/Mongolia/MN11-F 2076/2011(H3N8), HI for A/wild bird/Mongolia/MN11-F 2106/2011(H3N8), HI for A/wild bird/Mongolia/MN11-F 2271/2011(H3N8)"	P,P,P,N,N,N	"HI:>=40"	HI value >=1:40 considered positive
07ME-82	"HI for A/equine/Ohio/2003 (H3N8), A/wild bird/Mongolia/881-V/2009(H3N8), HI for A/wild bird/Mongolia/963-V/2009 (H3N8), HI for A/wild bird/Mongolia/MN11-F 2076/2011(H3N8), HI for A/wild bird/Mongolia/MN11-F 2106/2011(H3N8), HI for A/wild bird/Mongolia/MN11-F 2271/2011(H3N8)"	P,P,P,P,P,P	"HI:>=40"	HI value >=1:40 considered positive
07ME-83	"HI for A/equine/Ohio/2003 (H3N8), A/wild bird/Mongolia/881-V/2009(H3N8), HI for A/wild bird/Mongolia/963-V/2009 (H3N8), HI for A/wild bird/Mongolia/MN11-F 2076/2011(H3N8), HI for A/wild bird/Mongolia/MN11-F 2106/2011(H3N8), HI for A/wild bird/Mongolia/MN11-F 2271/2011(H3N8)"	P,P,P,N,N,N	"HI:>=40"	HI value >=1:40 considered positive
07ME-84	"HI for A/equine/Ohio/2003 (H3N8), A/wild bird/Mongolia/881-V/2009(H3N8), HI for A/wild bird/Mongolia/963-V/2009 (H3N8), HI for A/wild bird/Mongolia/MN11-F 2076/2011(H3N8), HI for A/wild bird/Mongolia/MN11-F 2106/2011(H3N8), HI for A/wild bird/Mongolia/MN11-F 2271/2011(H3N8)"	N,P,P,N,N,N	"HI:>=40"	HI value >=1:40 considered positive
07ME-85	"HI for A/equine/Ohio/2003 (H3N8), A/wild bird/Mongolia/881-V/2009(H3N8), HI for A/wild bird/Mongolia/963-V/2009 (H3N8), HI for A/wild bird/Mongolia/MN11-F 2076/2011(H3N8), HI for A/wild bird/Mongolia/MN11-F 2106/2011(H3N8), HI for A/wild bird/Mongolia/MN11-F 2271/2011(H3N8)"	N,N,N,N,N,N	"HI:>=40"	HI value >=1:40 considered positive
07ME-86	"HI for A/equine/Ohio/2003 (H3N8), A/wild bird/Mongolia/881-V/2009(H3N8), HI for A/wild bird/Mongolia/963-V/2009 (H3N8), HI for A/wild bird/Mongolia/MN11-F 2076/2011(H3N8), HI for A/wild bird/Mongolia/MN11-F 2106/2011(H3N8), HI for A/wild bird/Mongolia/MN11-F 2271/2011(H3N8)"	P,P,P,N,N,N	"HI:>=40"	HI value >=1:40 considered positive
07ME-87	"HI for A/equine/Ohio/2003 (H3N8), A/wild bird/Mongolia/881-V/2009(H3N8), HI for A/wild bird/Mongolia/963-V/2009 (H3N8), HI for A/wild bird/Mongolia/MN11-F 2076/2011(H3N8), HI for A/wild bird/Mongolia/MN11-F 2106/2011(H3N8), HI for A/wild bird/Mongolia/MN11-F 2271/2011(H3N8)"	P,P,P,N,N,N	"HI:>=40"	HI value >=1:40 considered positive
07ME-88	"HI for A/equine/Ohio/2003 (H3N8), A/wild bird/Mongolia/881-V/2009(H3N8), HI for A/wild bird/Mongolia/963-V/2009 (H3N8), HI for A/wild bird/Mongolia/MN11-F 2076/2011(H3N8), HI for A/wild bird/Mongolia/MN11-F 2106/2011(H3N8), HI for A/wild bird/Mongolia/MN11-F 2271/2011(H3N8)"	N,N,N,N,N,N	"HI:>=40"	HI value >=1:40 considered positive
07ME-89	"HI for A/equine/Ohio/2003 (H3N8), A/wild bird/Mongolia/881-V/2009(H3N8), HI for A/wild bird/Mongolia/963-V/2009 (H3N8), HI for A/wild bird/Mongolia/MN11-F 2076/2011(H3N8), HI for A/wild bird/Mongolia/MN11-F 2106/2011(H3N8), HI for A/wild bird/Mongolia/MN11-F 2271/2011(H3N8)"	N,N,N,N,N,N	"HI:>=40"	HI value >=1:40 considered positive
07ME-90	"HI for A/equine/Ohio/2003 (H3N8), A/wild bird/Mongolia/881-V/2009(H3N8), HI for A/wild bird/Mongolia/963-V/2009 (H3N8), HI for A/wild bird/Mongolia/MN11-F 2076/2011(H3N8), HI for A/wild bird/Mongolia/MN11-F 2106/2011(H3N8), HI for A/wild bird/Mongolia/MN11-F 2271/2011(H3N8)"	P,N,N,N,N,N	"HI:>=40"	HI value >=1:40 considered positive
07ME-91	"HI for A/equine/Ohio/2003 (H3N8), A/wild bird/Mongolia/881-V/2009(H3N8), HI for A/wild bird/Mongolia/963-V/2009 (H3N8), HI for A/wild bird/Mongolia/MN11-F 2076/2011(H3N8), HI for A/wild bird/Mongolia/MN11-F 2106/2011(H3N8), HI for A/wild bird/Mongolia/MN11-F 2271/2011(H3N8)"	N,N,N,N,N,N	"HI:>=40"	HI value >=1:40 considered positive
07ME-92	"HI for A/equine/Ohio/2003 (H3N8), A/wild bird/Mongolia/881-V/2009(H3N8), HI for A/wild bird/Mongolia/963-V/2009 (H3N8), HI for A/wild bird/Mongolia/MN11-F 2076/2011(H3N8), HI for A/wild bird/Mongolia/MN11-F 2106/2011(H3N8), HI for A/wild bird/Mongolia/MN11-F 2271/2011(H3N8)"	N,N,N,N,N,N	"HI:>=40"	HI value >=1:40 considered positive
07ME-93	"HI for A/equine/Ohio/2003 (H3N8), A/wild bird/Mongolia/881-V/2009(H3N8), HI for A/wild bird/Mongolia/963-V/2009 (H3N8), HI for A/wild bird/Mongolia/MN11-F 2076/2011(H3N8), HI for A/wild bird/Mongolia/MN11-F 2106/2011(H3N8), HI for A/wild bird/Mongolia/MN11-F 2271/2011(H3N8)"	N,N,N,N,N,N	"HI:>=40"	HI value >=1:40 considered positive
07ME-94	"HI for A/equine/Ohio/2003 (H3N8), A/wild bird/Mongolia/881-V/2009(H3N8), HI for A/wild bird/Mongolia/963-V/2009 (H3N8), HI for A/wild bird/Mongolia/MN11-F 2076/2011(H3N8), HI for A/wild bird/Mongolia/MN11-F 2106/2011(H3N8), HI for A/wild bird/Mongolia/MN11-F 2271/2011(H3N8)"	N,N,N,N,N,N	"HI:>=40"	HI value >=1:40 considered positive
07ME-95	"HI for A/equine/Ohio/2003 (H3N8), A/wild bird/Mongolia/881-V/2009(H3N8), HI for A/wild bird/Mongolia/963-V/2009 (H3N8), HI for A/wild bird/Mongolia/MN11-F 2076/2011(H3N8), HI for A/wild bird/Mongolia/MN11-F 2106/2011(H3N8), HI for A/wild bird/Mongolia/MN11-F 2271/2011(H3N8)"	P,N,N,N,N,N	"HI:>=40"	HI value >=1:40 considered positive
07ME-96	"HI for A/equine/Ohio/2003 (H3N8), A/wild bird/Mongolia/881-V/2009(H3N8), HI for A/wild bird/Mongolia/963-V/2009 (H3N8), HI for A/wild bird/Mongolia/MN11-F 2076/2011(H3N8), HI for A/wild bird/Mongolia/MN11-F 2106/2011(H3N8), HI for A/wild bird/Mongolia/MN11-F 2271/2011(H3N8)"	N,N,N,N,N,N	"HI:>=40"	HI value >=1:40 considered positive
07ME-97	"HI for A/equine/Ohio/2003 (H3N8), A/wild bird/Mongolia/881-V/2009(H3N8), HI for A/wild bird/Mongolia/963-V/2009 (H3N8), HI for A/wild bird/Mongolia/MN11-F 2076/2011(H3N8), HI for A/wild bird/Mongolia/MN11-F 2106/2011(H3N8), HI for A/wild bird/Mongolia/MN11-F 2271/2011(H3N8)"	N,N,N,N,N,N	"HI:>=40"	HI value >=1:40 considered positive
07ME-98	"HI for A/equine/Ohio/2003 (H3N8), A/wild bird/Mongolia/881-V/2009(H3N8), HI for A/wild bird/Mongolia/963-V/2009 (H3N8), HI for A/wild bird/Mongolia/MN11-F 2076/2011(H3N8), HI for A/wild bird/Mongolia/MN11-F 2106/2011(H3N8), HI for A/wild bird/Mongolia/MN11-F 2271/2011(H3N8)"	N,N,N,N,N,N	"HI:>=40"	HI value >=1:40 considered positive
07ME-99	"HI for A/equine/Ohio/2003 (H3N8), A/wild bird/Mongolia/881-V/2009(H3N8), HI for A/wild bird/Mongolia/963-V/2009 (H3N8), HI for A/wild bird/Mongolia/MN11-F 2076/2011(H3N8), HI for A/wild bird/Mongolia/MN11-F 2106/2011(H3N8), HI for A/wild bird/Mongolia/MN11-F 2271/2011(H3N8)"	N,N,N,N,N,N	"HI:>=40"	HI value >=1:40 considered positive
07ME-100	"HI for A/equine/Ohio/2003 (H3N8), A/wild bird/Mongolia/881-V/2009(H3N8), HI for A/wild bird/Mongolia/963-V/2009 (H3N8), HI for A/wild bird/Mongolia/MN11-F 2076/2011(H3N8), HI for A/wild bird/Mongolia/MN11-F 2106/2011(H3N8), HI for A/wild bird/Mongolia/MN11-F 2271/2011(H3N8)"	N,N,N,N,N,N	"HI:>=40"	HI value >=1:40 considered positive
07ME-101	"HI for A/equine/Ohio/2003 (H3N8), A/wild bird/Mongolia/881-V/2009(H3N8), HI for A/wild bird/Mongolia/963-V/2009 (H3N8), HI for A/wild bird/Mongolia/MN11-F 2076/2011(H3N8), HI for A/wild bird/Mongolia/MN11-F 2106/2011(H3N8), HI for A/wild bird/Mongolia/MN11-F 2271/2011(H3N8)"	N,N,N,N,N,N	"HI:>=40"	HI value >=1:40 considered positive
07ME-102	"HI for A/equine/Ohio/2003 (H3N8), A/wild bird/Mongolia/881-V/2009(H3N8), HI for A/wild bird/Mongolia/963-V/2009 (H3N8), HI for A/wild bird/Mongolia/MN11-F 2076/2011(H3N8), HI for A/wild bird/Mongolia/MN11-F 2106/2011(H3N8), HI for A/wild bird/Mongolia/MN11-F 2271/2011(H3N8)"	N,N,P,N,N,N	"HI:>=40"	HI value >=1:40 considered positive
07ME-103	"HI for A/equine/Ohio/2003 (H3N8), A/wild bird/Mongolia/881-V/2009(H3N8), HI for A/wild bird/Mongolia/963-V/2009 (H3N8), HI for A/wild bird/Mongolia/MN11-F 2076/2011(H3N8), HI for A/wild bird/Mongolia/MN11-F 2106/2011(H3N8), HI for A/wild bird/Mongolia/MN11-F 2271/2011(H3N8)"	N,N,N,N,N,N	"HI:>=40"	HI value >=1:40 considered positive
07ME-104	"HI for A/equine/Ohio/2003 (H3N8), A/wild bird/Mongolia/881-V/2009(H3N8), HI for A/wild bird/Mongolia/963-V/2009 (H3N8), HI for A/wild bird/Mongolia/MN11-F 2076/2011(H3N8), HI for A/wild bird/Mongolia/MN11-F 2106/2011(H3N8), HI for A/wild bird/Mongolia/MN11-F 2271/2011(H3N8)"	N,N,N,N,N,N	"HI:>=40"	HI value >=1:40 considered positive
07ME-105	"HI for A/equine/Ohio/2003 (H3N8), A/wild bird/Mongolia/881-V/2009(H3N8), HI for A/wild bird/Mongolia/963-V/2009 (H3N8), HI for A/wild bird/Mongolia/MN11-F 2076/2011(H3N8), HI for A/wild bird/Mongolia/MN11-F 2106/2011(H3N8), HI for A/wild bird/Mongolia/MN11-F 2271/2011(H3N8)"	N,N,N,N,N,N	"HI:>=40"	HI value >=1:40 considered positive
07ME-106	"HI for A/equine/Ohio/2003 (H3N8), A/wild bird/Mongolia/881-V/2009(H3N8), HI for A/wild bird/Mongolia/963-V/2009 (H3N8), HI for A/wild bird/Mongolia/MN11-F 2076/2011(H3N8), HI for A/wild bird/Mongolia/MN11-F 2106/2011(H3N8), HI for A/wild bird/Mongolia/MN11-F 2271/2011(H3N8)"	N,N,N,N,N,N	"HI:>=40"	HI value >=1:40 considered positive
07ME-107	"HI for A/equine/Ohio/2003 (H3N8), A/wild bird/Mongolia/881-V/2009(H3N8), HI for A/wild bird/Mongolia/963-V/2009 (H3N8), HI for A/wild bird/Mongolia/MN11-F 2076/2011(H3N8), HI for A/wild bird/Mongolia/MN11-F 2106/2011(H3N8), HI for A/wild bird/Mongolia/MN11-F 2271/2011(H3N8)"	N,N,N,N,N,N	"HI:>=40"	HI value >=1:40 considered positive
07ME-108	"HI for A/equine/Ohio/2003 (H3N8), A/wild bird/Mongolia/881-V/2009(H3N8), HI for A/wild bird/Mongolia/963-V/2009 (H3N8), HI for A/wild bird/Mongolia/MN11-F 2076/2011(H3N8), HI for A/wild bird/Mongolia/MN11-F 2106/2011(H3N8), HI for A/wild bird/Mongolia/MN11-F 2271/2011(H3N8)"	N,N,N,N,N,N	"HI:>=40"	HI value >=1:40 considered positive
07ME-109	"HI for A/equine/Ohio/2003 (H3N8), A/wild bird/Mongolia/881-V/2009(H3N8), HI for A/wild bird/Mongolia/963-V/2009 (H3N8), HI for A/wild bird/Mongolia/MN11-F 2076/2011(H3N8), HI for A/wild bird/Mongolia/MN11-F 2106/2011(H3N8), HI for A/wild bird/Mongolia/MN11-F 2271/2011(H3N8)"	N,N,N,N,N,N	"HI:>=40"	HI value >=1:40 considered positive
07ME-110	"HI for A/equine/Ohio/2003 (H3N8), A/wild bird/Mongolia/881-V/2009(H3N8), HI for A/wild bird/Mongolia/963-V/2009 (H3N8), HI for A/wild bird/Mongolia/MN11-F 2076/2011(H3N8), HI for A/wild bird/Mongolia/MN11-F 2106/2011(H3N8), HI for A/wild bird/Mongolia/MN11-F 2271/2011(H3N8)"	N,N,N,N,N,N	"HI:>=40"	HI value >=1:40 considered positive
07ME-111	"HI for A/equine/Ohio/2003 (H3N8), A/wild bird/Mongolia/881-V/2009(H3N8), HI for A/wild bird/Mongolia/963-V/2009 (H3N8), HI for A/wild bird/Mongolia/MN11-F 2076/2011(H3N8), HI for A/wild bird/Mongolia/MN11-F 2106/2011(H3N8), HI for A/wild bird/Mongolia/MN11-F 2271/2011(H3N8)"	N,N,N,N,N,N	"HI:>=40"	HI value >=1:40 considered positive
07ME-112	"HI for A/equine/Ohio/2003 (H3N8), A/wild bird/Mongolia/881-V/2009(H3N8), HI for A/wild bird/Mongolia/963-V/2009 (H3N8), HI for A/wild bird/Mongolia/MN11-F 2076/2011(H3N8), HI for A/wild bird/Mongolia/MN11-F 2106/2011(H3N8), HI for A/wild bird/Mongolia/MN11-F 2271/2011(H3N8)"	N,N,N,N,N,N	"HI:>=40"	HI value >=1:40 considered positive
07ME-113	"HI for A/equine/Ohio/2003 (H3N8), A/wild bird/Mongolia/881-V/2009(H3N8), HI for A/wild bird/Mongolia/963-V/2009 (H3N8), HI for A/wild bird/Mongolia/MN11-F 2076/2011(H3N8), HI for A/wild bird/Mongolia/MN11-F 2106/2011(H3N8), HI for A/wild bird/Mongolia/MN11-F 2271/2011(H3N8)"	N,N,N,N,N,N	"HI:>=40"	HI value >=1:40 considered positive
07ME-114	"HI for A/equine/Ohio/2003 (H3N8), A/wild bird/Mongolia/881-V/2009(H3N8), HI for A/wild bird/Mongolia/963-V/2009 (H3N8), HI for A/wild bird/Mongolia/MN11-F 2076/2011(H3N8), HI for A/wild bird/Mongolia/MN11-F 2106/2011(H3N8), HI for A/wild bird/Mongolia/MN11-F 2271/2011(H3N8)"	N,N,N,N,N,N	"HI:>=40"	HI value >=1:40 considered positive
07ME-115	"HI for A/equine/Ohio/2003 (H3N8), A/wild bird/Mongolia/881-V/2009(H3N8), HI for A/wild bird/Mongolia/963-V/2009 (H3N8), HI for A/wild bird/Mongolia/MN11-F 2076/2011(H3N8), HI for A/wild bird/Mongolia/MN11-F 2106/2011(H3N8), HI for A/wild bird/Mongolia/MN11-F 2271/2011(H3N8)"	N,N,N,N,N,N	"HI:>=40"	HI value >=1:40 considered positive
07ME-116	"HI for A/equine/Ohio/2003 (H3N8), A/wild bird/Mongolia/881-V/2009(H3N8), HI for A/wild bird/Mongolia/963-V/2009 (H3N8), HI for A/wild bird/Mongolia/MN11-F 2076/2011(H3N8), HI for A/wild bird/Mongolia/MN11-F 2106/2011(H3N8), HI for A/wild bird/Mongolia/MN11-F 2271/2011(H3N8)"	N,N,N,N,N,N	"HI:>=40"	HI value >=1:40 considered positive
07ME-117	"HI for A/equine/Ohio/2003 (H3N8), A/wild bird/Mongolia/881-V/2009(H3N8), HI for A/wild bird/Mongolia/963-V/2009 (H3N8), HI for A/wild bird/Mongolia/MN11-F 2076/2011(H3N8), HI for A/wild bird/Mongolia/MN11-F 2106/2011(H3N8), HI for A/wild bird/Mongolia/MN11-F 2271/2011(H3N8)"	P,N,N,N,N,N	"HI:>=40"	HI value >=1:40 considered positive
07ME-118	"HI for A/equine/Ohio/2003 (H3N8), A/wild bird/Mongolia/881-V/2009(H3N8), HI for A/wild bird/Mongolia/963-V/2009 (H3N8), HI for A/wild bird/Mongolia/MN11-F 2076/2011(H3N8), HI for A/wild bird/Mongolia/MN11-F 2106/2011(H3N8), HI for A/wild bird/Mongolia/MN11-F 2271/2011(H3N8)"	P,N,N,N,N,N	"HI:>=40"	HI value >=1:40 considered positive
07ME-119	"HI for A/equine/Ohio/2003 (H3N8), A/wild bird/Mongolia/881-V/2009(H3N8), HI for A/wild bird/Mongolia/963-V/2009 (H3N8), HI for A/wild bird/Mongolia/MN11-F 2076/2011(H3N8), HI for A/wild bird/Mongolia/MN11-F 2106/2011(H3N8), HI for A/wild bird/Mongolia/MN11-F 2271/2011(H3N8)"	N,N,N,N,N,N	"HI:>=40"	HI value >=1:40 considered positive
07ME-120	"HI for A/equine/Ohio/2003 (H3N8), A/wild bird/Mongolia/881-V/2009(H3N8), HI for A/wild bird/Mongolia/963-V/2009 (H3N8), HI for A/wild bird/Mongolia/MN11-F 2076/2011(H3N8), HI for A/wild bird/Mongolia/MN11-F 2106/2011(H3N8), HI for A/wild bird/Mongolia/MN11-F 2271/2011(H3N8)"	N,N,N,N,N,N	"HI:>=40"	HI value >=1:40 considered positive
07ME-121	"HI for A/equine/Ohio/2003 (H3N8), A/wild bird/Mongolia/881-V/2009(H3N8), HI for A/wild bird/Mongolia/963-V/2009 (H3N8), HI for A/wild bird/Mongolia/MN11-F 2076/2011(H3N8), HI for A/wild bird/Mongolia/MN11-F 2106/2011(H3N8), HI for A/wild bird/Mongolia/MN11-F 2271/2011(H3N8)"	N,N,N,N,N,N	"HI:>=40"	HI value >=1:40 considered positive
07ME-122	"HI for A/equine/Ohio/2003 (H3N8), A/wild bird/Mongolia/881-V/2009(H3N8), HI for A/wild bird/Mongolia/963-V/2009 (H3N8), HI for A/wild bird/Mongolia/MN11-F 2076/2011(H3N8), HI for A/wild bird/Mongolia/MN11-F 2106/2011(H3N8), HI for A/wild bird/Mongolia/MN11-F 2271/2011(H3N8)"	P,N,N,N,N,N	"HI:>=40"	HI value >=1:40 considered positive
07ME-123	"HI for A/equine/Ohio/2003 (H3N8), A/wild bird/Mongolia/881-V/2009(H3N8), HI for A/wild bird/Mongolia/963-V/2009 (H3N8), HI for A/wild bird/Mongolia/MN11-F 2076/2011(H3N8), HI for A/wild bird/Mongolia/MN11-F 2106/2011(H3N8), HI for A/wild bird/Mongolia/MN11-F 2271/2011(H3N8)"	P,N,N,N,N,N	"HI:>=40"	HI value >=1:40 considered positive
07ME-124	"HI for A/equine/Ohio/2003 (H3N8), A/wild bird/Mongolia/881-V/2009(H3N8), HI for A/wild bird/Mongolia/963-V/2009 (H3N8), HI for A/wild bird/Mongolia/MN11-F 2076/2011(H3N8), HI for A/wild bird/Mongolia/MN11-F 2106/2011(H3N8), HI for A/wild bird/Mongolia/MN11-F 2271/2011(H3N8)"	P,P,P,P,P,P	"HI:>=40"	HI value >=1:40 considered positive
07ME-125	"HI for A/equine/Ohio/2003 (H3N8), A/wild bird/Mongolia/881-V/2009(H3N8), HI for A/wild bird/Mongolia/963-V/2009 (H3N8), HI for A/wild bird/Mongolia/MN11-F 2076/2011(H3N8), HI for A/wild bird/Mongolia/MN11-F 2106/2011(H3N8), HI for A/wild bird/Mongolia/MN11-F 2271/2011(H3N8)"	N,P,P,P,P,P	"HI:>=40"	HI value >=1:40 considered positive
07ME-126	"HI for A/equine/Ohio/2003 (H3N8), A/wild bird/Mongolia/881-V/2009(H3N8), HI for A/wild bird/Mongolia/963-V/2009 (H3N8), HI for A/wild bird/Mongolia/MN11-F 2076/2011(H3N8), HI for A/wild bird/Mongolia/MN11-F 2106/2011(H3N8), HI for A/wild bird/Mongolia/MN11-F 2271/2011(H3N8)"	P,N,N,N,N,N	"HI:>=40"	HI value >=1:40 considered positive
07ME-127	"HI for A/equine/Ohio/2003 (H3N8), A/wild bird/Mongolia/881-V/2009(H3N8), HI for A/wild bird/Mongolia/963-V/2009 (H3N8), HI for A/wild bird/Mongolia/MN11-F 2076/2011(H3N8), HI for A/wild bird/Mongolia/MN11-F 2106/2011(H3N8), HI for A/wild bird/Mongolia/MN11-F 2271/2011(H3N8)"	P,N,N,N,N,N	"HI:>=40"	HI value >=1:40 considered positive
07ME-128	"HI for A/equine/Ohio/2003 (H3N8), A/wild bird/Mongolia/881-V/2009(H3N8), HI for A/wild bird/Mongolia/963-V/2009 (H3N8), HI for A/wild bird/Mongolia/MN11-F 2076/2011(H3N8), HI for A/wild bird/Mongolia/MN11-F 2106/2011(H3N8), HI for A/wild bird/Mongolia/MN11-F 2271/2011(H3N8)"	P,P,P,P,P,P	"HI:>=40"	HI value >=1:40 considered positive
07ME-129	"HI for A/equine/Ohio/2003 (H3N8), A/wild bird/Mongolia/881-V/2009(H3N8), HI for A/wild bird/Mongolia/963-V/2009 (H3N8), HI for A/wild bird/Mongolia/MN11-F 2076/2011(H3N8), HI for A/wild bird/Mongolia/MN11-F 2106/2011(H3N8), HI for A/wild bird/Mongolia/MN11-F 2271/2011(H3N8)"	P,P,P,P,P,P	"HI:>=40"	HI value >=1:40 considered positive
07ME-130	"HI for A/equine/Ohio/2003 (H3N8), A/wild bird/Mongolia/881-V/2009(H3N8), HI for A/wild bird/Mongolia/963-V/2009 (H3N8), HI for A/wild bird/Mongolia/MN11-F 2076/2011(H3N8), HI for A/wild bird/Mongolia/MN11-F 2106/2011(H3N8), HI for A/wild bird/Mongolia/MN11-F 2271/2011(H3N8)"	P,N,N,N,N,N	"HI:>=40"	HI value >=1:40 considered positive
07ME-131	"HI for A/equine/Ohio/2003 (H3N8), A/wild bird/Mongolia/881-V/2009(H3N8), HI for A/wild bird/Mongolia/963-V/2009 (H3N8), HI for A/wild bird/Mongolia/MN11-F 2076/2011(H3N8), HI for A/wild bird/Mongolia/MN11-F 2106/2011(H3N8), HI for A/wild bird/Mongolia/MN11-F 2271/2011(H3N8)"	P,N,N,N,N,N	"HI:>=40"	HI value >=1:40 considered positive
07ME-132	"HI for A/equine/Ohio/2003 (H3N8), A/wild bird/Mongolia/881-V/2009(H3N8), HI for A/wild bird/Mongolia/963-V/2009 (H3N8), HI for A/wild bird/Mongolia/MN11-F 2076/2011(H3N8), HI for A/wild bird/Mongolia/MN11-F 2106/2011(H3N8), HI for A/wild bird/Mongolia/MN11-F 2271/2011(H3N8)"	P,N,P,P,P,P	"HI:>=40"	HI value >=1:40 considered positive
07ME-133	"HI for A/equine/Ohio/2003 (H3N8), A/wild bird/Mongolia/881-V/2009(H3N8), HI for A/wild bird/Mongolia/963-V/2009 (H3N8), HI for A/wild bird/Mongolia/MN11-F 2076/2011(H3N8), HI for A/wild bird/Mongolia/MN11-F 2106/2011(H3N8), HI for A/wild bird/Mongolia/MN11-F 2271/2011(H3N8)"	N,N,N,N,N,N	"HI:>=40"	HI value >=1:40 considered positive
07ME-134	"HI for A/equine/Ohio/2003 (H3N8), A/wild bird/Mongolia/881-V/2009(H3N8), HI for A/wild bird/Mongolia/963-V/2009 (H3N8), HI for A/wild bird/Mongolia/MN11-F 2076/2011(H3N8), HI for A/wild bird/Mongolia/MN11-F 2106/2011(H3N8), HI for A/wild bird/Mongolia/MN11-F 2271/2011(H3N8)"	P,N,N,N,N,N	"HI:>=40"	HI value >=1:40 considered positive
07ME-135	"HI for A/equine/Ohio/2003 (H3N8), A/wild bird/Mongolia/881-V/2009(H3N8), HI for A/wild bird/Mongolia/963-V/2009 (H3N8), HI for A/wild bird/Mongolia/MN11-F 2076/2011(H3N8), HI for A/wild bird/Mongolia/MN11-F 2106/2011(H3N8), HI for A/wild bird/Mongolia/MN11-F 2271/2011(H3N8)"	N,N,N,N,N,P	"HI:>=40"	HI value >=1:40 considered positive
07ME-136	"HI for A/equine/Ohio/2003 (H3N8), A/wild bird/Mongolia/881-V/2009(H3N8), HI for A/wild bird/Mongolia/963-V/2009 (H3N8), HI for A/wild bird/Mongolia/MN11-F 2076/2011(H3N8), HI for A/wild bird/Mongolia/MN11-F 2106/2011(H3N8), HI for A/wild bird/Mongolia/MN11-F 2271/2011(H3N8)"	P,N,N,N,N,N	"HI:>=40"	HI value >=1:40 considered positive
07ME-137	"HI for A/equine/Ohio/2003 (H3N8), A/wild bird/Mongolia/881-V/2009(H3N8), HI for A/wild bird/Mongolia/963-V/2009 (H3N8), HI for A/wild bird/Mongolia/MN11-F 2076/2011(H3N8), HI for A/wild bird/Mongolia/MN11-F 2106/2011(H3N8), HI for A/wild bird/Mongolia/MN11-F 2271/2011(H3N8)"	N,N,N,N,N,N	"HI:>=40"	HI value >=1:40 considered positive
07ME-138	"HI for A/equine/Ohio/2003 (H3N8), A/wild bird/Mongolia/881-V/2009(H3N8), HI for A/wild bird/Mongolia/963-V/2009 (H3N8), HI for A/wild bird/Mongolia/MN11-F 2076/2011(H3N8), HI for A/wild bird/Mongolia/MN11-F 2106/2011(H3N8), HI for A/wild bird/Mongolia/MN11-F 2271/2011(H3N8)"	N,N,N,N,N,N	"HI:>=40"	HI value >=1:40 considered positive
07ME-139	"HI for A/equine/Ohio/2003 (H3N8), A/wild bird/Mongolia/881-V/2009(H3N8), HI for A/wild bird/Mongolia/963-V/2009 (H3N8), HI for A/wild bird/Mongolia/MN11-F 2076/2011(H3N8), HI for A/wild bird/Mongolia/MN11-F 2106/2011(H3N8), HI for A/wild bird/Mongolia/MN11-F 2271/2011(H3N8)"	P,N,N,N,N,N	"HI:>=40"	HI value >=1:40 considered positive
07ME-140	"HI for A/equine/Ohio/2003 (H3N8), A/wild bird/Mongolia/881-V/2009(H3N8), HI for A/wild bird/Mongolia/963-V/2009 (H3N8), HI for A/wild bird/Mongolia/MN11-F 2076/2011(H3N8), HI for A/wild bird/Mongolia/MN11-F 2106/2011(H3N8), HI for A/wild bird/Mongolia/MN11-F 2271/2011(H3N8)"	P,N,N,N,N,N	"HI:>=40"	HI value >=1:40 considered positive
07ME-141	"HI for A/equine/Ohio/2003 (H3N8), A/wild bird/Mongolia/881-V/2009(H3N8), HI for A/wild bird/Mongolia/963-V/2009 (H3N8), HI for A/wild bird/Mongolia/MN11-F 2076/2011(H3N8), HI for A/wild bird/Mongolia/MN11-F 2106/2011(H3N8), HI for A/wild bird/Mongolia/MN11-F 2271/2011(H3N8)"	P,N,N,N,N,N	"HI:>=40"	HI value >=1:40 considered positive
07ME-142	"HI for A/equine/Ohio/2003 (H3N8), A/wild bird/Mongolia/881-V/2009(H3N8), HI for A/wild bird/Mongolia/963-V/2009 (H3N8), HI for A/wild bird/Mongolia/MN11-F 2076/2011(H3N8), HI for A/wild bird/Mongolia/MN11-F 2106/2011(H3N8), HI for A/wild bird/Mongolia/MN11-F 2271/2011(H3N8)"	P,N,N,N,N,N	"HI:>=40"	HI value >=1:40 considered positive
07ME-143	"HI for A/equine/Ohio/2003 (H3N8), A/wild bird/Mongolia/881-V/2009(H3N8), HI for A/wild bird/Mongolia/963-V/2009 (H3N8), HI for A/wild bird/Mongolia/MN11-F 2076/2011(H3N8), HI for A/wild bird/Mongolia/MN11-F 2106/2011(H3N8), HI for A/wild bird/Mongolia/MN11-F 2271/2011(H3N8)"	P,P,P,P,N,P	"HI:>=40"	HI value >=1:40 considered positive
07ME-144	"HI for A/equine/Ohio/2003 (H3N8), A/wild bird/Mongolia/881-V/2009(H3N8), HI for A/wild bird/Mongolia/963-V/2009 (H3N8), HI for A/wild bird/Mongolia/MN11-F 2076/2011(H3N8), HI for A/wild bird/Mongolia/MN11-F 2106/2011(H3N8), HI for A/wild bird/Mongolia/MN11-F 2271/2011(H3N8)"	P,P,P,P,P,P	"HI:>=40"	HI value >=1:40 considered positive
07ME-145	"HI for A/equine/Ohio/2003 (H3N8), A/wild bird/Mongolia/881-V/2009(H3N8), HI for A/wild bird/Mongolia/963-V/2009 (H3N8), HI for A/wild bird/Mongolia/MN11-F 2076/2011(H3N8), HI for A/wild bird/Mongolia/MN11-F 2106/2011(H3N8), HI for A/wild bird/Mongolia/MN11-F 2271/2011(H3N8)"	N,N,N,N,N,N	"HI:>=40"	HI value >=1:40 considered positive
07ME-146	"HI for A/equine/Ohio/2003 (H3N8), A/wild bird/Mongolia/881-V/2009(H3N8), HI for A/wild bird/Mongolia/963-V/2009 (H3N8), HI for A/wild bird/Mongolia/MN11-F 2076/2011(H3N8), HI for A/wild bird/Mongolia/MN11-F 2106/2011(H3N8), HI for A/wild bird/Mongolia/MN11-F 2271/2011(H3N8)"	P,P,P,P,P,P	"HI:>=40"	HI value >=1:40 considered positive
07ME-147	"HI for A/equine/Ohio/2003 (H3N8), A/wild bird/Mongolia/881-V/2009(H3N8), HI for A/wild bird/Mongolia/963-V/2009 (H3N8), HI for A/wild bird/Mongolia/MN11-F 2076/2011(H3N8), HI for A/wild bird/Mongolia/MN11-F 2106/2011(H3N8), HI for A/wild bird/Mongolia/MN11-F 2271/2011(H3N8)"	N,N,N,N,N,N	"HI:>=40"	HI value >=1:40 considered positive
07ME-148	"HI for A/equine/Ohio/2003 (H3N8), A/wild bird/Mongolia/881-V/2009(H3N8), HI for A/wild bird/Mongolia/963-V/2009 (H3N8), HI for A/wild bird/Mongolia/MN11-F 2076/2011(H3N8), HI for A/wild bird/Mongolia/MN11-F 2106/2011(H3N8), HI for A/wild bird/Mongolia/MN11-F 2271/2011(H3N8)"	N,N,N,N,N,N	"HI:>=40"	HI value >=1:40 considered positive
07ME-149	"HI for A/equine/Ohio/2003 (H3N8), A/wild bird/Mongolia/881-V/2009(H3N8), HI for A/wild bird/Mongolia/963-V/2009 (H3N8), HI for A/wild bird/Mongolia/MN11-F 2076/2011(H3N8), HI for A/wild bird/Mongolia/MN11-F 2106/2011(H3N8), HI for A/wild bird/Mongolia/MN11-F 2271/2011(H3N8)"	N,N,N,N,N,N	"HI:>=40"	HI value >=1:40 considered positive
07ME-150	"HI for A/equine/Ohio/2003 (H3N8), A/wild bird/Mongolia/881-V/2009(H3N8), HI for A/wild bird/Mongolia/963-V/2009 (H3N8), HI for A/wild bird/Mongolia/MN11-F 2076/2011(H3N8), HI for A/wild bird/Mongolia/MN11-F 2106/2011(H3N8), HI for A/wild bird/Mongolia/MN11-F 2271/2011(H3N8)"	N,N,N,N,N,N	"HI:>=40"	HI value >=1:40 considered positive
07ME-151	"HI for A/equine/Ohio/2003 (H3N8), A/wild bird/Mongolia/881-V/2009(H3N8), HI for A/wild bird/Mongolia/963-V/2009 (H3N8), HI for A/wild bird/Mongolia/MN11-F 2076/2011(H3N8), HI for A/wild bird/Mongolia/MN11-F 2106/2011(H3N8), HI for A/wild bird/Mongolia/MN11-F 2271/2011(H3N8)"	P,P,P,P,P,P	"HI:>=40"	HI value >=1:40 considered positive
07ME-152	"HI for A/equine/Ohio/2003 (H3N8), A/wild bird/Mongolia/881-V/2009(H3N8), HI for A/wild bird/Mongolia/963-V/2009 (H3N8), HI for A/wild bird/Mongolia/MN11-F 2076/2011(H3N8), HI for A/wild bird/Mongolia/MN11-F 2106/2011(H3N8), HI for A/wild bird/Mongolia/MN11-F 2271/2011(H3N8)"	P,N,P,P,P,N	"HI:>=40"	HI value >=1:40 considered positive
07ME-153	"HI for A/equine/Ohio/2003 (H3N8), A/wild bird/Mongolia/881-V/2009(H3N8), HI for A/wild bird/Mongolia/963-V/2009 (H3N8), HI for A/wild bird/Mongolia/MN11-F 2076/2011(H3N8), HI for A/wild bird/Mongolia/MN11-F 2106/2011(H3N8), HI for A/wild bird/Mongolia/MN11-F 2271/2011(H3N8)"	N,N,N,N,N,N	"HI:>=40"	HI value >=1:40 considered positive
07ME-154	"HI for A/equine/Ohio/2003 (H3N8), A/wild bird/Mongolia/881-V/2009(H3N8), HI for A/wild bird/Mongolia/963-V/2009 (H3N8), HI for A/wild bird/Mongolia/MN11-F 2076/2011(H3N8), HI for A/wild bird/Mongolia/MN11-F 2106/2011(H3N8), HI for A/wild bird/Mongolia/MN11-F 2271/2011(H3N8)"	P,P,P,P,P,N	"HI:>=40"	HI value >=1:40 considered positive
07ME-155	"HI for A/equine/Ohio/2003 (H3N8), A/wild bird/Mongolia/881-V/2009(H3N8), HI for A/wild bird/Mongolia/963-V/2009 (H3N8), HI for A/wild bird/Mongolia/MN11-F 2076/2011(H3N8), HI for A/wild bird/Mongolia/MN11-F 2106/2011(H3N8), HI for A/wild bird/Mongolia/MN11-F 2271/2011(H3N8)"	P,N,P,N,N,N	"HI:>=40"	HI value >=1:40 considered positive
07ME-156	"HI for A/equine/Ohio/2003 (H3N8), A/wild bird/Mongolia/881-V/2009(H3N8), HI for A/wild bird/Mongolia/963-V/2009 (H3N8), HI for A/wild bird/Mongolia/MN11-F 2076/2011(H3N8), HI for A/wild bird/Mongolia/MN11-F 2106/2011(H3N8), HI for A/wild bird/Mongolia/MN11-F 2271/2011(H3N8)"	P,N,N,N,N,P	"HI:>=40"	HI value >=1:40 considered positive
07ME-157	"HI for A/equine/Ohio/2003 (H3N8), A/wild bird/Mongolia/881-V/2009(H3N8), HI for A/wild bird/Mongolia/963-V/2009 (H3N8), HI for A/wild bird/Mongolia/MN11-F 2076/2011(H3N8), HI for A/wild bird/Mongolia/MN11-F 2106/2011(H3N8), HI for A/wild bird/Mongolia/MN11-F 2271/2011(H3N8)"	N,N,N,N,N,N	"HI:>=40"	HI value >=1:40 considered positive
07ME-158	"HI for A/equine/Ohio/2003 (H3N8), A/wild bird/Mongolia/881-V/2009(H3N8), HI for A/wild bird/Mongolia/963-V/2009 (H3N8), HI for A/wild bird/Mongolia/MN11-F 2076/2011(H3N8), HI for A/wild bird/Mongolia/MN11-F 2106/2011(H3N8), HI for A/wild bird/Mongolia/MN11-F 2271/2011(H3N8)"	N,N,N,N,N,N	"HI:>=40"	HI value >=1:40 considered positive
07ME-159	"HI for A/equine/Ohio/2003 (H3N8), A/wild bird/Mongolia/881-V/2009(H3N8), HI for A/wild bird/Mongolia/963-V/2009 (H3N8), HI for A/wild bird/Mongolia/MN11-F 2076/2011(H3N8), HI for A/wild bird/Mongolia/MN11-F 2106/2011(H3N8), HI for A/wild bird/Mongolia/MN11-F 2271/2011(H3N8)"	P,P,P,P,N,N	"HI:>=40"	HI value >=1:40 considered positive
07ME-160	"HI for A/equine/Ohio/2003 (H3N8), A/wild bird/Mongolia/881-V/2009(H3N8), HI for A/wild bird/Mongolia/963-V/2009 (H3N8), HI for A/wild bird/Mongolia/MN11-F 2076/2011(H3N8), HI for A/wild bird/Mongolia/MN11-F 2106/2011(H3N8), HI for A/wild bird/Mongolia/MN11-F 2271/2011(H3N8)"	P,N,P,N,N,N	"HI:>=40"	HI value >=1:40 considered positive
11ME-161	"HI for A/equine/Ohio/2003 (H3N8), A/wild bird/Mongolia/881-V/2009(H3N8), HI for A/wild bird/Mongolia/963-V/2009 (H3N8), HI for A/wild bird/Mongolia/MN11-F 2076/2011(H3N8), HI for A/wild bird/Mongolia/MN11-F 2106/2011(H3N8), HI for A/wild bird/Mongolia/MN11-F 2271/2011(H3N8)"	P,N,N,N,N,N	"HI:>=40"	HI value >=1:40 considered positive
11ME-162	"HI for A/equine/Ohio/2003 (H3N8), A/wild bird/Mongolia/881-V/2009(H3N8), HI for A/wild bird/Mongolia/963-V/2009 (H3N8), HI for A/wild bird/Mongolia/MN11-F 2076/2011(H3N8), HI for A/wild bird/Mongolia/MN11-F 2106/2011(H3N8), HI for A/wild bird/Mongolia/MN11-F 2271/2011(H3N8)"	P,N,N,N,N,N	"HI:>=40"	HI value >=1:40 considered positive
11ME-163	"HI for A/equine/Ohio/2003 (H3N8), A/wild bird/Mongolia/881-V/2009(H3N8), HI for A/wild bird/Mongolia/963-V/2009 (H3N8), HI for A/wild bird/Mongolia/MN11-F 2076/2011(H3N8), HI for A/wild bird/Mongolia/MN11-F 2106/2011(H3N8), HI for A/wild bird/Mongolia/MN11-F 2271/2011(H3N8)"	P,N,N,N,N,N	"HI:>=40"	HI value >=1:40 considered positive
11ME-164	"HI for A/equine/Ohio/2003 (H3N8), A/wild bird/Mongolia/881-V/2009(H3N8), HI for A/wild bird/Mongolia/963-V/2009 (H3N8), HI for A/wild bird/Mongolia/MN11-F 2076/2011(H3N8), HI for A/wild bird/Mongolia/MN11-F 2106/2011(H3N8), HI for A/wild bird/Mongolia/MN11-F 2271/2011(H3N8)"	P,P,P,N,P,P	"HI:>=40"	HI value >=1:40 considered positive
11ME-165	"HI for A/equine/Ohio/2003 (H3N8), A/wild bird/Mongolia/881-V/2009(H3N8), HI for A/wild bird/Mongolia/963-V/2009 (H3N8), HI for A/wild bird/Mongolia/MN11-F 2076/2011(H3N8), HI for A/wild bird/Mongolia/MN11-F 2106/2011(H3N8), HI for A/wild bird/Mongolia/MN11-F 2271/2011(H3N8)"	P,N,N,N,N,N	"HI:>=40"	HI value >=1:40 considered positive
11ME-166	"HI for A/equine/Ohio/2003 (H3N8), A/wild bird/Mongolia/881-V/2009(H3N8), HI for A/wild bird/Mongolia/963-V/2009 (H3N8), HI for A/wild bird/Mongolia/MN11-F 2076/2011(H3N8), HI for A/wild bird/Mongolia/MN11-F 2106/2011(H3N8), HI for A/wild bird/Mongolia/MN11-F 2271/2011(H3N8)"	N,N,N,N,N,N	"HI:>=40"	HI value >=1:40 considered positive
11ME-167	"HI for A/equine/Ohio/2003 (H3N8), A/wild bird/Mongolia/881-V/2009(H3N8), HI for A/wild bird/Mongolia/963-V/2009 (H3N8), HI for A/wild bird/Mongolia/MN11-F 2076/2011(H3N8), HI for A/wild bird/Mongolia/MN11-F 2106/2011(H3N8), HI for A/wild bird/Mongolia/MN11-F 2271/2011(H3N8)"	N,N,P,N,N,N	"HI:>=40"	HI value >=1:40 considered positive
11ME-168	"HI for A/equine/Ohio/2003 (H3N8), A/wild bird/Mongolia/881-V/2009(H3N8), HI for A/wild bird/Mongolia/963-V/2009 (H3N8), HI for A/wild bird/Mongolia/MN11-F 2076/2011(H3N8), HI for A/wild bird/Mongolia/MN11-F 2106/2011(H3N8), HI for A/wild bird/Mongolia/MN11-F 2271/2011(H3N8)"	P,P,P,N,N,P	"HI:>=40"	HI value >=1:40 considered positive
11ME-169	"HI for A/equine/Ohio/2003 (H3N8), A/wild bird/Mongolia/881-V/2009(H3N8), HI for A/wild bird/Mongolia/963-V/2009 (H3N8), HI for A/wild bird/Mongolia/MN11-F 2076/2011(H3N8), HI for A/wild bird/Mongolia/MN11-F 2106/2011(H3N8), HI for A/wild bird/Mongolia/MN11-F 2271/2011(H3N8)"	N,N,P,N,N,N	"HI:>=40"	HI value >=1:40 considered positive
11ME-170	"HI for A/equine/Ohio/2003 (H3N8), A/wild bird/Mongolia/881-V/2009(H3N8), HI for A/wild bird/Mongolia/963-V/2009 (H3N8), HI for A/wild bird/Mongolia/MN11-F 2076/2011(H3N8), HI for A/wild bird/Mongolia/MN11-F 2106/2011(H3N8), HI for A/wild bird/Mongolia/MN11-F 2271/2011(H3N8)"	N,N,N,N,N,N	"HI:>=40"	HI value >=1:40 considered positive
11ME-171	"HI for A/equine/Ohio/2003 (H3N8), A/wild bird/Mongolia/881-V/2009(H3N8), HI for A/wild bird/Mongolia/963-V/2009 (H3N8), HI for A/wild bird/Mongolia/MN11-F 2076/2011(H3N8), HI for A/wild bird/Mongolia/MN11-F 2106/2011(H3N8), HI for A/wild bird/Mongolia/MN11-F 2271/2011(H3N8)"	N,N,N,N,N,N	"HI:>=40"	HI value >=1:40 considered positive
11ME-172	"HI for A/equine/Ohio/2003 (H3N8), A/wild bird/Mongolia/881-V/2009(H3N8), HI for A/wild bird/Mongolia/963-V/2009 (H3N8), HI for A/wild bird/Mongolia/MN11-F 2076/2011(H3N8), HI for A/wild bird/Mongolia/MN11-F 2106/2011(H3N8), HI for A/wild bird/Mongolia/MN11-F 2271/2011(H3N8)"	N,N,N,N,N,N	"HI:>=40"	HI value >=1:40 considered positive
11ME-173	"HI for A/equine/Ohio/2003 (H3N8), A/wild bird/Mongolia/881-V/2009(H3N8), HI for A/wild bird/Mongolia/963-V/2009 (H3N8), HI for A/wild bird/Mongolia/MN11-F 2076/2011(H3N8), HI for A/wild bird/Mongolia/MN11-F 2106/2011(H3N8), HI for A/wild bird/Mongolia/MN11-F 2271/2011(H3N8)"	N,N,N,N,N,N	"HI:>=40"	HI value >=1:40 considered positive
11ME-174	"HI for A/equine/Ohio/2003 (H3N8), A/wild bird/Mongolia/881-V/2009(H3N8), HI for A/wild bird/Mongolia/963-V/2009 (H3N8), HI for A/wild bird/Mongolia/MN11-F 2076/2011(H3N8), HI for A/wild bird/Mongolia/MN11-F 2106/2011(H3N8), HI for A/wild bird/Mongolia/MN11-F 2271/2011(H3N8)"	N,N,N,N,N,N	"HI:>=40"	HI value >=1:40 considered positive
11ME-175	"HI for A/equine/Ohio/2003 (H3N8), A/wild bird/Mongolia/881-V/2009(H3N8), HI for A/wild bird/Mongolia/963-V/2009 (H3N8), HI for A/wild bird/Mongolia/MN11-F 2076/2011(H3N8), HI for A/wild bird/Mongolia/MN11-F 2106/2011(H3N8), HI for A/wild bird/Mongolia/MN11-F 2271/2011(H3N8)"	P,P,P,P,P,P	"HI:>=40"	HI value >=1:40 considered positive
11ME-176	"HI for A/equine/Ohio/2003 (H3N8), A/wild bird/Mongolia/881-V/2009(H3N8), HI for A/wild bird/Mongolia/963-V/2009 (H3N8), HI for A/wild bird/Mongolia/MN11-F 2076/2011(H3N8), HI for A/wild bird/Mongolia/MN11-F 2106/2011(H3N8), HI for A/wild bird/Mongolia/MN11-F 2271/2011(H3N8)"	P,P,P,P,P,P	"HI:>=40"	HI value >=1:40 considered positive
11ME-177	"HI for A/equine/Ohio/2003 (H3N8), A/wild bird/Mongolia/881-V/2009(H3N8), HI for A/wild bird/Mongolia/963-V/2009 (H3N8), HI for A/wild bird/Mongolia/MN11-F 2076/2011(H3N8), HI for A/wild bird/Mongolia/MN11-F 2106/2011(H3N8), HI for A/wild bird/Mongolia/MN11-F 2271/2011(H3N8)"	P,N,N,N,N,P	"HI:>=40"	HI value >=1:40 considered positive
11ME-178	"HI for A/equine/Ohio/2003 (H3N8), A/wild bird/Mongolia/881-V/2009(H3N8), HI for A/wild bird/Mongolia/963-V/2009 (H3N8), HI for A/wild bird/Mongolia/MN11-F 2076/2011(H3N8), HI for A/wild bird/Mongolia/MN11-F 2106/2011(H3N8), HI for A/wild bird/Mongolia/MN11-F 2271/2011(H3N8)"	P,N,P,N,N,P	"HI:>=40"	HI value >=1:40 considered positive
11ME-179	"HI for A/equine/Ohio/2003 (H3N8), A/wild bird/Mongolia/881-V/2009(H3N8), HI for A/wild bird/Mongolia/963-V/2009 (H3N8), HI for A/wild bird/Mongolia/MN11-F 2076/2011(H3N8), HI for A/wild bird/Mongolia/MN11-F 2106/2011(H3N8), HI for A/wild bird/Mongolia/MN11-F 2271/2011(H3N8)"	P,N,N,N,N,P	"HI:>=40"	HI value >=1:40 considered positive
11ME-180	"HI for A/equine/Ohio/2003 (H3N8), A/wild bird/Mongolia/881-V/2009(H3N8), HI for A/wild bird/Mongolia/963-V/2009 (H3N8), HI for A/wild bird/Mongolia/MN11-F 2076/2011(H3N8), HI for A/wild bird/Mongolia/MN11-F 2106/2011(H3N8), HI for A/wild bird/Mongolia/MN11-F 2271/2011(H3N8)"	P,N,N,N,N,N	"HI:>=40"	HI value >=1:40 considered positive
11ME-181	"HI for A/equine/Ohio/2003 (H3N8), A/wild bird/Mongolia/881-V/2009(H3N8), HI for A/wild bird/Mongolia/963-V/2009 (H3N8), HI for A/wild bird/Mongolia/MN11-F 2076/2011(H3N8), HI for A/wild bird/Mongolia/MN11-F 2106/2011(H3N8), HI for A/wild bird/Mongolia/MN11-F 2271/2011(H3N8)"	P,N,N,N,N,N	"HI:>=40"	HI value >=1:40 considered positive
11ME-182	"HI for A/equine/Ohio/2003 (H3N8), A/wild bird/Mongolia/881-V/2009(H3N8), HI for A/wild bird/Mongolia/963-V/2009 (H3N8), HI for A/wild bird/Mongolia/MN11-F 2076/2011(H3N8), HI for A/wild bird/Mongolia/MN11-F 2106/2011(H3N8), HI for A/wild bird/Mongolia/MN11-F 2271/2011(H3N8)"	P,N,N,N,N,N	"HI:>=40"	HI value >=1:40 considered positive
11ME-183	"HI for A/equine/Ohio/2003 (H3N8), A/wild bird/Mongolia/881-V/2009(H3N8), HI for A/wild bird/Mongolia/963-V/2009 (H3N8), HI for A/wild bird/Mongolia/MN11-F 2076/2011(H3N8), HI for A/wild bird/Mongolia/MN11-F 2106/2011(H3N8), HI for A/wild bird/Mongolia/MN11-F 2271/2011(H3N8)"	N,N,N,N,N,N	"HI:>=40"	HI value >=1:40 considered positive
11ME-184	"HI for A/equine/Ohio/2003 (H3N8), A/wild bird/Mongolia/881-V/2009(H3N8), HI for A/wild bird/Mongolia/963-V/2009 (H3N8), HI for A/wild bird/Mongolia/MN11-F 2076/2011(H3N8), HI for A/wild bird/Mongolia/MN11-F 2106/2011(H3N8), HI for A/wild bird/Mongolia/MN11-F 2271/2011(H3N8)"	P,N,N,N,N,N	"HI:>=40"	HI value >=1:40 considered positive
11ME-185	"HI for A/equine/Ohio/2003 (H3N8), A/wild bird/Mongolia/881-V/2009(H3N8), HI for A/wild bird/Mongolia/963-V/2009 (H3N8), HI for A/wild bird/Mongolia/MN11-F 2076/2011(H3N8), HI for A/wild bird/Mongolia/MN11-F 2106/2011(H3N8), HI for A/wild bird/Mongolia/MN11-F 2271/2011(H3N8)"	P,N,P,N,N,N	"HI:>=40"	HI value >=1:40 considered positive
11ME-186	"HI for A/equine/Ohio/2003 (H3N8), A/wild bird/Mongolia/881-V/2009(H3N8), HI for A/wild bird/Mongolia/963-V/2009 (H3N8), HI for A/wild bird/Mongolia/MN11-F 2076/2011(H3N8), HI for A/wild bird/Mongolia/MN11-F 2106/2011(H3N8), HI for A/wild bird/Mongolia/MN11-F 2271/2011(H3N8)"	N,N,N,N,N,N	"HI:>=40"	HI value >=1:40 considered positive
11ME-187	"HI for A/equine/Ohio/2003 (H3N8), A/wild bird/Mongolia/881-V/2009(H3N8), HI for A/wild bird/Mongolia/963-V/2009 (H3N8), HI for A/wild bird/Mongolia/MN11-F 2076/2011(H3N8), HI for A/wild bird/Mongolia/MN11-F 2106/2011(H3N8), HI for A/wild bird/Mongolia/MN11-F 2271/2011(H3N8)"	P,N,N,N,N,N	"HI:>=40"	HI value >=1:40 considered positive
11ME-188	"HI for A/equine/Ohio/2003 (H3N8), A/wild bird/Mongolia/881-V/2009(H3N8), HI for A/wild bird/Mongolia/963-V/2009 (H3N8), HI for A/wild bird/Mongolia/MN11-F 2076/2011(H3N8), HI for A/wild bird/Mongolia/MN11-F 2106/2011(H3N8), HI for A/wild bird/Mongolia/MN11-F 2271/2011(H3N8)"	N,N,N,N,N,N	"HI:>=40"	HI value >=1:40 considered positive
11ME-189	"HI for A/equine/Ohio/2003 (H3N8), A/wild bird/Mongolia/881-V/2009(H3N8), HI for A/wild bird/Mongolia/963-V/2009 (H3N8), HI for A/wild bird/Mongolia/MN11-F 2076/2011(H3N8), HI for A/wild bird/Mongolia/MN11-F 2106/2011(H3N8), HI for A/wild bird/Mongolia/MN11-F 2271/2011(H3N8)"	P,N,N,N,N,N	"HI:>=40"	HI value >=1:40 considered positive
11ME-190	"HI for A/equine/Ohio/2003 (H3N8), A/wild bird/Mongolia/881-V/2009(H3N8), HI for A/wild bird/Mongolia/963-V/2009 (H3N8), HI for A/wild bird/Mongolia/MN11-F 2076/2011(H3N8), HI for A/wild bird/Mongolia/MN11-F 2106/2011(H3N8), HI for A/wild bird/Mongolia/MN11-F 2271/2011(H3N8)"	N,N,N,N,N,N	"HI:>=40"	HI value >=1:40 considered positive
11ME-191	"HI for A/equine/Ohio/2003 (H3N8), A/wild bird/Mongolia/881-V/2009(H3N8), HI for A/wild bird/Mongolia/963-V/2009 (H3N8), HI for A/wild bird/Mongolia/MN11-F 2076/2011(H3N8), HI for A/wild bird/Mongolia/MN11-F 2106/2011(H3N8), HI for A/wild bird/Mongolia/MN11-F 2271/2011(H3N8)"	N,N,N,N,N,N	"HI:>=40"	HI value >=1:40 considered positive
11ME-192	"HI for A/equine/Ohio/2003 (H3N8), A/wild bird/Mongolia/881-V/2009(H3N8), HI for A/wild bird/Mongolia/963-V/2009 (H3N8), HI for A/wild bird/Mongolia/MN11-F 2076/2011(H3N8), HI for A/wild bird/Mongolia/MN11-F 2106/2011(H3N8), HI for A/wild bird/Mongolia/MN11-F 2271/2011(H3N8)"	N,N,N,N,N,N	"HI:>=40"	HI value >=1:40 considered positive
11ME-193	"HI for A/equine/Ohio/2003 (H3N8), A/wild bird/Mongolia/881-V/2009(H3N8), HI for A/wild bird/Mongolia/963-V/2009 (H3N8), HI for A/wild bird/Mongolia/MN11-F 2076/2011(H3N8), HI for A/wild bird/Mongolia/MN11-F 2106/2011(H3N8), HI for A/wild bird/Mongolia/MN11-F 2271/2011(H3N8)"	N,N,N,N,N,N	"HI:>=40"	HI value >=1:40 considered positive
11ME-194	"HI for A/equine/Ohio/2003 (H3N8), A/wild bird/Mongolia/881-V/2009(H3N8), HI for A/wild bird/Mongolia/963-V/2009 (H3N8), HI for A/wild bird/Mongolia/MN11-F 2076/2011(H3N8), HI for A/wild bird/Mongolia/MN11-F 2106/2011(H3N8), HI for A/wild bird/Mongolia/MN11-F 2271/2011(H3N8)"	P,N,N,N,N,P	"HI:>=40"	HI value >=1:40 considered positive
11ME-195	"HI for A/equine/Ohio/2003 (H3N8), A/wild bird/Mongolia/881-V/2009(H3N8), HI for A/wild bird/Mongolia/963-V/2009 (H3N8), HI for A/wild bird/Mongolia/MN11-F 2076/2011(H3N8), HI for A/wild bird/Mongolia/MN11-F 2106/2011(H3N8), HI for A/wild bird/Mongolia/MN11-F 2271/2011(H3N8)"	P,P,P,P,P,P	"HI:>=40"	HI value >=1:40 considered positive
11ME-196	"HI for A/equine/Ohio/2003 (H3N8), A/wild bird/Mongolia/881-V/2009(H3N8), HI for A/wild bird/Mongolia/963-V/2009 (H3N8), HI for A/wild bird/Mongolia/MN11-F 2076/2011(H3N8), HI for A/wild bird/Mongolia/MN11-F 2106/2011(H3N8), HI for A/wild bird/Mongolia/MN11-F 2271/2011(H3N8)"	N,N,N,N,N,N	"HI:>=40"	HI value >=1:40 considered positive
11ME-197	"HI for A/equine/Ohio/2003 (H3N8), A/wild bird/Mongolia/881-V/2009(H3N8), HI for A/wild bird/Mongolia/963-V/2009 (H3N8), HI for A/wild bird/Mongolia/MN11-F 2076/2011(H3N8), HI for A/wild bird/Mongolia/MN11-F 2106/2011(H3N8), HI for A/wild bird/Mongolia/MN11-F 2271/2011(H3N8)"	P,N,P,N,N,N	"HI:>=40"	HI value >=1:40 considered positive
11ME-198	"HI for A/equine/Ohio/2003 (H3N8), A/wild bird/Mongolia/881-V/2009(H3N8), HI for A/wild bird/Mongolia/963-V/2009 (H3N8), HI for A/wild bird/Mongolia/MN11-F 2076/2011(H3N8), HI for A/wild bird/Mongolia/MN11-F 2106/2011(H3N8), HI for A/wild bird/Mongolia/MN11-F 2271/2011(H3N8)"	N,N,N,N,N,N	"HI:>=40"	HI value >=1:40 considered positive
11ME-199	"HI for A/equine/Ohio/2003 (H3N8), A/wild bird/Mongolia/881-V/2009(H3N8), HI for A/wild bird/Mongolia/963-V/2009 (H3N8), HI for A/wild bird/Mongolia/MN11-F 2076/2011(H3N8), HI for A/wild bird/Mongolia/MN11-F 2106/2011(H3N8), HI for A/wild bird/Mongolia/MN11-F 2271/2011(H3N8)"	N,N,N,N,N,N	"HI:>=40"	HI value >=1:40 considered positive
11ME-200	"HI for A/equine/Ohio/2003 (H3N8), A/wild bird/Mongolia/881-V/2009(H3N8), HI for A/wild bird/Mongolia/963-V/2009 (H3N8), HI for A/wild bird/Mongolia/MN11-F 2076/2011(H3N8), HI for A/wild bird/Mongolia/MN11-F 2106/2011(H3N8), HI for A/wild bird/Mongolia/MN11-F 2271/2011(H3N8)"	N,N,N,N,N,N	"HI:>=40"	HI value >=1:40 considered positive
12ME-01	"HI for A/equine/Ohio/2003 (H3N8), A/wild bird/Mongolia/881-V/2009(H3N8), HI for A/wild bird/Mongolia/963-V/2009 (H3N8), HI for A/wild bird/Mongolia/MN11-F 2076/2011(H3N8), HI for A/wild bird/Mongolia/MN11-F 2106/2011(H3N8), HI for A/wild bird/Mongolia/MN11-F 2271/2011(H3N8)"	P,N,N,N,N,N	"HI:>=40"	HI value >=1:40 considered positive
12ME-02	"HI for A/equine/Ohio/2003 (H3N8), A/wild bird/Mongolia/881-V/2009(H3N8), HI for A/wild bird/Mongolia/963-V/2009 (H3N8), HI for A/wild bird/Mongolia/MN11-F 2076/2011(H3N8), HI for A/wild bird/Mongolia/MN11-F 2106/2011(H3N8), HI for A/wild bird/Mongolia/MN11-F 2271/2011(H3N8)"	P,N,N,N,N,N	"HI:>=40"	HI value >=1:40 considered positive
12ME-03	"HI for A/equine/Ohio/2003 (H3N8), A/wild bird/Mongolia/881-V/2009(H3N8), HI for A/wild bird/Mongolia/963-V/2009 (H3N8), HI for A/wild bird/Mongolia/MN11-F 2076/2011(H3N8), HI for A/wild bird/Mongolia/MN11-F 2106/2011(H3N8), HI for A/wild bird/Mongolia/MN11-F 2271/2011(H3N8)"	P,N,N,N,N,N	"HI:>=40"	HI value >=1:40 considered positive
12ME-05	"HI for A/equine/Ohio/2003 (H3N8), A/wild bird/Mongolia/881-V/2009(H3N8), HI for A/wild bird/Mongolia/963-V/2009 (H3N8), HI for A/wild bird/Mongolia/MN11-F 2076/2011(H3N8), HI for A/wild bird/Mongolia/MN11-F 2106/2011(H3N8), HI for A/wild bird/Mongolia/MN11-F 2271/2011(H3N8)"	P,N,N,N,N,N	"HI:>=40"	HI value >=1:40 considered positive
12ME-07	"HI for A/equine/Ohio/2003 (H3N8), A/wild bird/Mongolia/881-V/2009(H3N8), HI for A/wild bird/Mongolia/963-V/2009 (H3N8), HI for A/wild bird/Mongolia/MN11-F 2076/2011(H3N8), HI for A/wild bird/Mongolia/MN11-F 2106/2011(H3N8), HI for A/wild bird/Mongolia/MN11-F 2271/2011(H3N8)"	P,N,N,N,N,N	"HI:>=40"	HI value >=1:40 considered positive
12ME-08	"HI for A/equine/Ohio/2003 (H3N8), A/wild bird/Mongolia/881-V/2009(H3N8), HI for A/wild bird/Mongolia/963-V/2009 (H3N8), HI for A/wild bird/Mongolia/MN11-F 2076/2011(H3N8), HI for A/wild bird/Mongolia/MN11-F 2106/2011(H3N8), HI for A/wild bird/Mongolia/MN11-F 2271/2011(H3N8)"	P,N,N,N,N,N	"HI:>=40"	HI value >=1:40 considered positive
12ME-09	"HI for A/equine/Ohio/2003 (H3N8), A/wild bird/Mongolia/881-V/2009(H3N8), HI for A/wild bird/Mongolia/963-V/2009 (H3N8), HI for A/wild bird/Mongolia/MN11-F 2076/2011(H3N8), HI for A/wild bird/Mongolia/MN11-F 2106/2011(H3N8), HI for A/wild bird/Mongolia/MN11-F 2271/2011(H3N8)"	P,N,N,N,N,N	"HI:>=40"	HI value >=1:40 considered positive
12ME-10	"HI for A/equine/Ohio/2003 (H3N8), A/wild bird/Mongolia/881-V/2009(H3N8), HI for A/wild bird/Mongolia/963-V/2009 (H3N8), HI for A/wild bird/Mongolia/MN11-F 2076/2011(H3N8), HI for A/wild bird/Mongolia/MN11-F 2106/2011(H3N8), HI for A/wild bird/Mongolia/MN11-F 2271/2011(H3N8)"	P,N,N,N,N,N	"HI:>=40"	HI value >=1:40 considered positive
12ME-11	"HI for A/equine/Ohio/2003 (H3N8), A/wild bird/Mongolia/881-V/2009(H3N8), HI for A/wild bird/Mongolia/963-V/2009 (H3N8), HI for A/wild bird/Mongolia/MN11-F 2076/2011(H3N8), HI for A/wild bird/Mongolia/MN11-F 2106/2011(H3N8), HI for A/wild bird/Mongolia/MN11-F 2271/2011(H3N8)"	P,N,N,N,N,N	"HI:>=40"	HI value >=1:40 considered positive
12ME-12	"HI for A/equine/Ohio/2003 (H3N8), A/wild bird/Mongolia/881-V/2009(H3N8), HI for A/wild bird/Mongolia/963-V/2009 (H3N8), HI for A/wild bird/Mongolia/MN11-F 2076/2011(H3N8), HI for A/wild bird/Mongolia/MN11-F 2106/2011(H3N8), HI for A/wild bird/Mongolia/MN11-F 2271/2011(H3N8)"	P,N,N,N,N,N	"HI:>=40"	HI value >=1:40 considered positive
12ME-13	"HI for A/equine/Ohio/2003 (H3N8), A/wild bird/Mongolia/881-V/2009(H3N8), HI for A/wild bird/Mongolia/963-V/2009 (H3N8), HI for A/wild bird/Mongolia/MN11-F 2076/2011(H3N8), HI for A/wild bird/Mongolia/MN11-F 2106/2011(H3N8), HI for A/wild bird/Mongolia/MN11-F 2271/2011(H3N8)"	P,N,N,N,N,N	"HI:>=40"	HI value >=1:40 considered positive
12ME-15	"HI for A/equine/Ohio/2003 (H3N8), A/wild bird/Mongolia/881-V/2009(H3N8), HI for A/wild bird/Mongolia/963-V/2009 (H3N8), HI for A/wild bird/Mongolia/MN11-F 2076/2011(H3N8), HI for A/wild bird/Mongolia/MN11-F 2106/2011(H3N8), HI for A/wild bird/Mongolia/MN11-F 2271/2011(H3N8)"	P,N,N,N,N,N	"HI:>=40"	HI value >=1:40 considered positive
12ME-16	"HI for A/equine/Ohio/2003 (H3N8), A/wild bird/Mongolia/881-V/2009(H3N8), HI for A/wild bird/Mongolia/963-V/2009 (H3N8), HI for A/wild bird/Mongolia/MN11-F 2076/2011(H3N8), HI for A/wild bird/Mongolia/MN11-F 2106/2011(H3N8), HI for A/wild bird/Mongolia/MN11-F 2271/2011(H3N8)"	P,N,N,N,N,N	"HI:>=40"	HI value >=1:40 considered positive
12ME-19	"HI for A/equine/Ohio/2003 (H3N8), A/wild bird/Mongolia/881-V/2009(H3N8), HI for A/wild bird/Mongolia/963-V/2009 (H3N8), HI for A/wild bird/Mongolia/MN11-F 2076/2011(H3N8), HI for A/wild bird/Mongolia/MN11-F 2106/2011(H3N8), HI for A/wild bird/Mongolia/MN11-F 2271/2011(H3N8)"	P,N,N,N,N,N	"HI:>=40"	HI value >=1:40 considered positive
12ME-20	"HI for A/equine/Ohio/2003 (H3N8), A/wild bird/Mongolia/881-V/2009(H3N8), HI for A/wild bird/Mongolia/963-V/2009 (H3N8), HI for A/wild bird/Mongolia/MN11-F 2076/2011(H3N8), HI for A/wild bird/Mongolia/MN11-F 2106/2011(H3N8), HI for A/wild bird/Mongolia/MN11-F 2271/2011(H3N8)"	P,N,N,N,N,N	"HI:>=40"	HI value >=1:40 considered positive
12ME-21	"HI for A/equine/Ohio/2003 (H3N8), A/wild bird/Mongolia/881-V/2009(H3N8), HI for A/wild bird/Mongolia/963-V/2009 (H3N8), HI for A/wild bird/Mongolia/MN11-F 2076/2011(H3N8), HI for A/wild bird/Mongolia/MN11-F 2106/2011(H3N8), HI for A/wild bird/Mongolia/MN11-F 2271/2011(H3N8)"	P,N,N,N,N,N	"HI:>=40"	HI value >=1:40 considered positive
12ME-22	"HI for A/equine/Ohio/2003 (H3N8), A/wild bird/Mongolia/881-V/2009(H3N8), HI for A/wild bird/Mongolia/963-V/2009 (H3N8), HI for A/wild bird/Mongolia/MN11-F 2076/2011(H3N8), HI for A/wild bird/Mongolia/MN11-F 2106/2011(H3N8), HI for A/wild bird/Mongolia/MN11-F 2271/2011(H3N8)"	P,N,N,N,N,N	"HI:>=40"	HI value >=1:40 considered positive
12ME-23	"HI for A/equine/Ohio/2003 (H3N8), A/wild bird/Mongolia/881-V/2009(H3N8), HI for A/wild bird/Mongolia/963-V/2009 (H3N8), HI for A/wild bird/Mongolia/MN11-F 2076/2011(H3N8), HI for A/wild bird/Mongolia/MN11-F 2106/2011(H3N8), HI for A/wild bird/Mongolia/MN11-F 2271/2011(H3N8)"	N,N,P,P,P,P	"HI:>=40"	HI value >=1:40 considered positive
12ME-25	"HI for A/equine/Ohio/2003 (H3N8), A/wild bird/Mongolia/881-V/2009(H3N8), HI for A/wild bird/Mongolia/963-V/2009 (H3N8), HI for A/wild bird/Mongolia/MN11-F 2076/2011(H3N8), HI for A/wild bird/Mongolia/MN11-F 2106/2011(H3N8), HI for A/wild bird/Mongolia/MN11-F 2271/2011(H3N8)"	P,N,N,N,N,N	"HI:>=40"	HI value >=1:40 considered positive
12ME-26	"HI for A/equine/Ohio/2003 (H3N8), A/wild bird/Mongolia/881-V/2009(H3N8), HI for A/wild bird/Mongolia/963-V/2009 (H3N8), HI for A/wild bird/Mongolia/MN11-F 2076/2011(H3N8), HI for A/wild bird/Mongolia/MN11-F 2106/2011(H3N8), HI for A/wild bird/Mongolia/MN11-F 2271/2011(H3N8)"	P,N,N,N,N,N	"HI:>=40"	HI value >=1:40 considered positive
12ME-27	"HI for A/equine/Ohio/2003 (H3N8), A/wild bird/Mongolia/881-V/2009(H3N8), HI for A/wild bird/Mongolia/963-V/2009 (H3N8), HI for A/wild bird/Mongolia/MN11-F 2076/2011(H3N8), HI for A/wild bird/Mongolia/MN11-F 2106/2011(H3N8), HI for A/wild bird/Mongolia/MN11-F 2271/2011(H3N8)"	P,N,N,N,N,N	"HI:>=40"	HI value >=1:40 considered positive
12ME-28	"HI for A/equine/Ohio/2003 (H3N8), A/wild bird/Mongolia/881-V/2009(H3N8), HI for A/wild bird/Mongolia/963-V/2009 (H3N8), HI for A/wild bird/Mongolia/MN11-F 2076/2011(H3N8), HI for A/wild bird/Mongolia/MN11-F 2106/2011(H3N8), HI for A/wild bird/Mongolia/MN11-F 2271/2011(H3N8)"	P,N,N,N,N,N	"HI:>=40"	HI value >=1:40 considered positive
12ME-34	"HI for A/equine/Ohio/2003 (H3N8), A/wild bird/Mongolia/881-V/2009(H3N8), HI for A/wild bird/Mongolia/963-V/2009 (H3N8), HI for A/wild bird/Mongolia/MN11-F 2076/2011(H3N8), HI for A/wild bird/Mongolia/MN11-F 2106/2011(H3N8), HI for A/wild bird/Mongolia/MN11-F 2271/2011(H3N8)"	N,N,N,N,N,N	"HI:>=40"	HI value >=1:40 considered positive
12ME-35	"HI for A/equine/Ohio/2003 (H3N8), A/wild bird/Mongolia/881-V/2009(H3N8), HI for A/wild bird/Mongolia/963-V/2009 (H3N8), HI for A/wild bird/Mongolia/MN11-F 2076/2011(H3N8), HI for A/wild bird/Mongolia/MN11-F 2106/2011(H3N8), HI for A/wild bird/Mongolia/MN11-F 2271/2011(H3N8)"	N,N,N,N,N,N	"HI:>=40"	HI value >=1:40 considered positive
12ME-36	"HI for A/equine/Ohio/2003 (H3N8), A/wild bird/Mongolia/881-V/2009(H3N8), HI for A/wild bird/Mongolia/963-V/2009 (H3N8), HI for A/wild bird/Mongolia/MN11-F 2076/2011(H3N8), HI for A/wild bird/Mongolia/MN11-F 2106/2011(H3N8), HI for A/wild bird/Mongolia/MN11-F 2271/2011(H3N8)"	N,N,N,N,N,N	"HI:>=40"	HI value >=1:40 considered positive
12ME-37	"HI for A/equine/Ohio/2003 (H3N8), A/wild bird/Mongolia/881-V/2009(H3N8), HI for A/wild bird/Mongolia/963-V/2009 (H3N8), HI for A/wild bird/Mongolia/MN11-F 2076/2011(H3N8), HI for A/wild bird/Mongolia/MN11-F 2106/2011(H3N8), HI for A/wild bird/Mongolia/MN11-F 2271/2011(H3N8)"	P,N,N,N,N,N	"HI:>=40"	HI value >=1:40 considered positive
12ME-38	"HI for A/equine/Ohio/2003 (H3N8), A/wild bird/Mongolia/881-V/2009(H3N8), HI for A/wild bird/Mongolia/963-V/2009 (H3N8), HI for A/wild bird/Mongolia/MN11-F 2076/2011(H3N8), HI for A/wild bird/Mongolia/MN11-F 2106/2011(H3N8), HI for A/wild bird/Mongolia/MN11-F 2271/2011(H3N8)"	N,N,N,N,N,N	"HI:>=40"	HI value >=1:40 considered positive
12ME-39	"HI for A/equine/Ohio/2003 (H3N8), A/wild bird/Mongolia/881-V/2009(H3N8), HI for A/wild bird/Mongolia/963-V/2009 (H3N8), HI for A/wild bird/Mongolia/MN11-F 2076/2011(H3N8), HI for A/wild bird/Mongolia/MN11-F 2106/2011(H3N8), HI for A/wild bird/Mongolia/MN11-F 2271/2011(H3N8)"	N,N,N,N,N,N	"HI:>=40"	HI value >=1:40 considered positive
12ME-40	"HI for A/equine/Ohio/2003 (H3N8), A/wild bird/Mongolia/881-V/2009(H3N8), HI for A/wild bird/Mongolia/963-V/2009 (H3N8), HI for A/wild bird/Mongolia/MN11-F 2076/2011(H3N8), HI for A/wild bird/Mongolia/MN11-F 2106/2011(H3N8), HI for A/wild bird/Mongolia/MN11-F 2271/2011(H3N8)"	P,N,N,N,N,N	"HI:>=40"	HI value >=1:40 considered positive
12ME-41	"HI for A/equine/Ohio/2003 (H3N8), A/wild bird/Mongolia/881-V/2009(H3N8), HI for A/wild bird/Mongolia/963-V/2009 (H3N8), HI for A/wild bird/Mongolia/MN11-F 2076/2011(H3N8), HI for A/wild bird/Mongolia/MN11-F 2106/2011(H3N8), HI for A/wild bird/Mongolia/MN11-F 2271/2011(H3N8)"	P,N,N,N,N,N	"HI:>=40"	HI value >=1:40 considered positive
12ME-42	"HI for A/equine/Ohio/2003 (H3N8), A/wild bird/Mongolia/881-V/2009(H3N8), HI for A/wild bird/Mongolia/963-V/2009 (H3N8), HI for A/wild bird/Mongolia/MN11-F 2076/2011(H3N8), HI for A/wild bird/Mongolia/MN11-F 2106/2011(H3N8), HI for A/wild bird/Mongolia/MN11-F 2271/2011(H3N8)"	P,N,N,N,N,N	"HI:>=40"	HI value >=1:40 considered positive
12ME-43	"HI for A/equine/Ohio/2003 (H3N8), A/wild bird/Mongolia/881-V/2009(H3N8), HI for A/wild bird/Mongolia/963-V/2009 (H3N8), HI for A/wild bird/Mongolia/MN11-F 2076/2011(H3N8), HI for A/wild bird/Mongolia/MN11-F 2106/2011(H3N8), HI for A/wild bird/Mongolia/MN11-F 2271/2011(H3N8)"	N,N,N,N,N,N	"HI:>=40"	HI value >=1:40 considered positive
12ME-44	"HI for A/equine/Ohio/2003 (H3N8), A/wild bird/Mongolia/881-V/2009(H3N8), HI for A/wild bird/Mongolia/963-V/2009 (H3N8), HI for A/wild bird/Mongolia/MN11-F 2076/2011(H3N8), HI for A/wild bird/Mongolia/MN11-F 2106/2011(H3N8), HI for A/wild bird/Mongolia/MN11-F 2271/2011(H3N8)"	N,N,N,N,N,N	"HI:>=40"	HI value >=1:40 considered positive
12ME-45	"HI for A/equine/Ohio/2003 (H3N8), A/wild bird/Mongolia/881-V/2009(H3N8), HI for A/wild bird/Mongolia/963-V/2009 (H3N8), HI for A/wild bird/Mongolia/MN11-F 2076/2011(H3N8), HI for A/wild bird/Mongolia/MN11-F 2106/2011(H3N8), HI for A/wild bird/Mongolia/MN11-F 2271/2011(H3N8)"	P,N,N,N,N,N	"HI:>=40"	HI value >=1:40 considered positive
12ME-46	"HI for A/equine/Ohio/2003 (H3N8), A/wild bird/Mongolia/881-V/2009(H3N8), HI for A/wild bird/Mongolia/963-V/2009 (H3N8), HI for A/wild bird/Mongolia/MN11-F 2076/2011(H3N8), HI for A/wild bird/Mongolia/MN11-F 2106/2011(H3N8), HI for A/wild bird/Mongolia/MN11-F 2271/2011(H3N8)"	P,N,N,N,N,N	"HI:>=40"	HI value >=1:40 considered positive
12ME-47	"HI for A/equine/Ohio/2003 (H3N8), A/wild bird/Mongolia/881-V/2009(H3N8), HI for A/wild bird/Mongolia/963-V/2009 (H3N8), HI for A/wild bird/Mongolia/MN11-F 2076/2011(H3N8), HI for A/wild bird/Mongolia/MN11-F 2106/2011(H3N8), HI for A/wild bird/Mongolia/MN11-F 2271/2011(H3N8)"	P,N,N,N,N,N	"HI:>=40"	HI value >=1:40 considered positive
12ME-48	"HI for A/equine/Ohio/2003 (H3N8), A/wild bird/Mongolia/881-V/2009(H3N8), HI for A/wild bird/Mongolia/963-V/2009 (H3N8), HI for A/wild bird/Mongolia/MN11-F 2076/2011(H3N8), HI for A/wild bird/Mongolia/MN11-F 2106/2011(H3N8), HI for A/wild bird/Mongolia/MN11-F 2271/2011(H3N8)"	P,N,N,N,N,N	"HI:>=40"	HI value >=1:40 considered positive
12ME-49	"HI for A/equine/Ohio/2003 (H3N8), A/wild bird/Mongolia/881-V/2009(H3N8), HI for A/wild bird/Mongolia/963-V/2009 (H3N8), HI for A/wild bird/Mongolia/MN11-F 2076/2011(H3N8), HI for A/wild bird/Mongolia/MN11-F 2106/2011(H3N8), HI for A/wild bird/Mongolia/MN11-F 2271/2011(H3N8)"	P,N,N,N,N,N	"HI:>=40"	HI value >=1:40 considered positive
12ME-50	"HI for A/equine/Ohio/2003 (H3N8), A/wild bird/Mongolia/881-V/2009(H3N8), HI for A/wild bird/Mongolia/963-V/2009 (H3N8), HI for A/wild bird/Mongolia/MN11-F 2076/2011(H3N8), HI for A/wild bird/Mongolia/MN11-F 2106/2011(H3N8), HI for A/wild bird/Mongolia/MN11-F 2271/2011(H3N8)"	P,N,N,N,N,N	"HI:>=40"	HI value >=1:40 considered positive
12ME-51	"HI for A/equine/Ohio/2003 (H3N8), A/wild bird/Mongolia/881-V/2009(H3N8), HI for A/wild bird/Mongolia/963-V/2009 (H3N8), HI for A/wild bird/Mongolia/MN11-F 2076/2011(H3N8), HI for A/wild bird/Mongolia/MN11-F 2106/2011(H3N8), HI for A/wild bird/Mongolia/MN11-F 2271/2011(H3N8)"	P,N,N,N,N,N	"HI:>=40"	HI value >=1:40 considered positive
12ME-52	"HI for A/equine/Ohio/2003 (H3N8), A/wild bird/Mongolia/881-V/2009(H3N8), HI for A/wild bird/Mongolia/963-V/2009 (H3N8), HI for A/wild bird/Mongolia/MN11-F 2076/2011(H3N8), HI for A/wild bird/Mongolia/MN11-F 2106/2011(H3N8), HI for A/wild bird/Mongolia/MN11-F 2271/2011(H3N8)"	P,N,N,N,N,N	"HI:>=40"	HI value >=1:40 considered positive
12ME-53	"HI for A/equine/Ohio/2003 (H3N8), A/wild bird/Mongolia/881-V/2009(H3N8), HI for A/wild bird/Mongolia/963-V/2009 (H3N8), HI for A/wild bird/Mongolia/MN11-F 2076/2011(H3N8), HI for A/wild bird/Mongolia/MN11-F 2106/2011(H3N8), HI for A/wild bird/Mongolia/MN11-F 2271/2011(H3N8)"	P,N,N,N,N,N	"HI:>=40"	HI value >=1:40 considered positive
12ME-54	"HI for A/equine/Ohio/2003 (H3N8), A/wild bird/Mongolia/881-V/2009(H3N8), HI for A/wild bird/Mongolia/963-V/2009 (H3N8), HI for A/wild bird/Mongolia/MN11-F 2076/2011(H3N8), HI for A/wild bird/Mongolia/MN11-F 2106/2011(H3N8), HI for A/wild bird/Mongolia/MN11-F 2271/2011(H3N8)"	N,N,N,N,N,N	"HI:>=40"	HI value >=1:40 considered positive
12ME-55	"HI for A/equine/Ohio/2003 (H3N8), A/wild bird/Mongolia/881-V/2009(H3N8), HI for A/wild bird/Mongolia/963-V/2009 (H3N8), HI for A/wild bird/Mongolia/MN11-F 2076/2011(H3N8), HI for A/wild bird/Mongolia/MN11-F 2106/2011(H3N8), HI for A/wild bird/Mongolia/MN11-F 2271/2011(H3N8)"	N,N,N,N,N,N	"HI:>=40"	HI value >=1:40 considered positive
12ME-56	"HI for A/equine/Ohio/2003 (H3N8), A/wild bird/Mongolia/881-V/2009(H3N8), HI for A/wild bird/Mongolia/963-V/2009 (H3N8), HI for A/wild bird/Mongolia/MN11-F 2076/2011(H3N8), HI for A/wild bird/Mongolia/MN11-F 2106/2011(H3N8), HI for A/wild bird/Mongolia/MN11-F 2271/2011(H3N8)"	P,N,N,N,N,N	"HI:>=40"	HI value >=1:40 considered positive
12ME-57	"HI for A/equine/Ohio/2003 (H3N8), A/wild bird/Mongolia/881-V/2009(H3N8), HI for A/wild bird/Mongolia/963-V/2009 (H3N8), HI for A/wild bird/Mongolia/MN11-F 2076/2011(H3N8), HI for A/wild bird/Mongolia/MN11-F 2106/2011(H3N8), HI for A/wild bird/Mongolia/MN11-F 2271/2011(H3N8)"	N,N,N,N,N,N	"HI:>=40"	HI value >=1:40 considered positive
12ME-58	"HI for A/equine/Ohio/2003 (H3N8), A/wild bird/Mongolia/881-V/2009(H3N8), HI for A/wild bird/Mongolia/963-V/2009 (H3N8), HI for A/wild bird/Mongolia/MN11-F 2076/2011(H3N8), HI for A/wild bird/Mongolia/MN11-F 2106/2011(H3N8), HI for A/wild bird/Mongolia/MN11-F 2271/2011(H3N8)"	N,N,N,N,N,N	"HI:>=40"	HI value >=1:40 considered positive
12ME-59	"HI for A/equine/Ohio/2003 (H3N8), A/wild bird/Mongolia/881-V/2009(H3N8), HI for A/wild bird/Mongolia/963-V/2009 (H3N8), HI for A/wild bird/Mongolia/MN11-F 2076/2011(H3N8), HI for A/wild bird/Mongolia/MN11-F 2106/2011(H3N8), HI for A/wild bird/Mongolia/MN11-F 2271/2011(H3N8)"	N,N,N,N,N,N	"HI:>=40"	HI value >=1:40 considered positive
12ME-60	"HI for A/equine/Ohio/2003 (H3N8), A/wild bird/Mongolia/881-V/2009(H3N8), HI for A/wild bird/Mongolia/963-V/2009 (H3N8), HI for A/wild bird/Mongolia/MN11-F 2076/2011(H3N8), HI for A/wild bird/Mongolia/MN11-F 2106/2011(H3N8), HI for A/wild bird/Mongolia/MN11-F 2271/2011(H3N8)"	N,N,N,N,N,N	"HI:>=40"	HI value >=1:40 considered positive
12ME-61	"HI for A/equine/Ohio/2003 (H3N8), A/wild bird/Mongolia/881-V/2009(H3N8), HI for A/wild bird/Mongolia/963-V/2009 (H3N8), HI for A/wild bird/Mongolia/MN11-F 2076/2011(H3N8), HI for A/wild bird/Mongolia/MN11-F 2106/2011(H3N8), HI for A/wild bird/Mongolia/MN11-F 2271/2011(H3N8)"	P,N,N,N,N,N	"HI:>=40"	HI value >=1:40 considered positive
12ME-62	"HI for A/equine/Ohio/2003 (H3N8), A/wild bird/Mongolia/881-V/2009(H3N8), HI for A/wild bird/Mongolia/963-V/2009 (H3N8), HI for A/wild bird/Mongolia/MN11-F 2076/2011(H3N8), HI for A/wild bird/Mongolia/MN11-F 2106/2011(H3N8), HI for A/wild bird/Mongolia/MN11-F 2271/2011(H3N8)"	P,N,N,N,N,N	"HI:>=40"	HI value >=1:40 considered positive
12ME-63	"HI for A/equine/Ohio/2003 (H3N8), A/wild bird/Mongolia/881-V/2009(H3N8), HI for A/wild bird/Mongolia/963-V/2009 (H3N8), HI for A/wild bird/Mongolia/MN11-F 2076/2011(H3N8), HI for A/wild bird/Mongolia/MN11-F 2106/2011(H3N8), HI for A/wild bird/Mongolia/MN11-F 2271/2011(H3N8)"	P,N,N,N,N,N	"HI:>=40"	HI value >=1:40 considered positive
12ME-64	"HI for A/equine/Ohio/2003 (H3N8), A/wild bird/Mongolia/881-V/2009(H3N8), HI for A/wild bird/Mongolia/963-V/2009 (H3N8), HI for A/wild bird/Mongolia/MN11-F 2076/2011(H3N8), HI for A/wild bird/Mongolia/MN11-F 2106/2011(H3N8), HI for A/wild bird/Mongolia/MN11-F 2271/2011(H3N8)"	P,N,N,N,N,N	"HI:>=40"	HI value >=1:40 considered positive
12ME-65	"HI for A/equine/Ohio/2003 (H3N8), A/wild bird/Mongolia/881-V/2009(H3N8), HI for A/wild bird/Mongolia/963-V/2009 (H3N8), HI for A/wild bird/Mongolia/MN11-F 2076/2011(H3N8), HI for A/wild bird/Mongolia/MN11-F 2106/2011(H3N8), HI for A/wild bird/Mongolia/MN11-F 2271/2011(H3N8)"	N,N,N,N,N,N	"HI:>=40"	HI value >=1:40 considered positive
12ME-66	"HI for A/equine/Ohio/2003 (H3N8), A/wild bird/Mongolia/881-V/2009(H3N8), HI for A/wild bird/Mongolia/963-V/2009 (H3N8), HI for A/wild bird/Mongolia/MN11-F 2076/2011(H3N8), HI for A/wild bird/Mongolia/MN11-F 2106/2011(H3N8), HI for A/wild bird/Mongolia/MN11-F 2271/2011(H3N8)"	P,N,N,N,N,N	"HI:>=40"	HI value >=1:40 considered positive
12ME-67	"HI for A/equine/Ohio/2003 (H3N8), A/wild bird/Mongolia/881-V/2009(H3N8), HI for A/wild bird/Mongolia/963-V/2009 (H3N8), HI for A/wild bird/Mongolia/MN11-F 2076/2011(H3N8), HI for A/wild bird/Mongolia/MN11-F 2106/2011(H3N8), HI for A/wild bird/Mongolia/MN11-F 2271/2011(H3N8)"	P,N,N,N,N,N	"HI:>=40"	HI value >=1:40 considered positive
12ME-68	"HI for A/equine/Ohio/2003 (H3N8), A/wild bird/Mongolia/881-V/2009(H3N8), HI for A/wild bird/Mongolia/963-V/2009 (H3N8), HI for A/wild bird/Mongolia/MN11-F 2076/2011(H3N8), HI for A/wild bird/Mongolia/MN11-F 2106/2011(H3N8), HI for A/wild bird/Mongolia/MN11-F 2271/2011(H3N8)"	P,N,N,N,N,P	"HI:>=40"	HI value >=1:40 considered positive
12ME-69	"HI for A/equine/Ohio/2003 (H3N8), A/wild bird/Mongolia/881-V/2009(H3N8), HI for A/wild bird/Mongolia/963-V/2009 (H3N8), HI for A/wild bird/Mongolia/MN11-F 2076/2011(H3N8), HI for A/wild bird/Mongolia/MN11-F 2106/2011(H3N8), HI for A/wild bird/Mongolia/MN11-F 2271/2011(H3N8)"	N,N,N,N,N,N	"HI:>=40"	HI value >=1:40 considered positive
12ME-70	"HI for A/equine/Ohio/2003 (H3N8), A/wild bird/Mongolia/881-V/2009(H3N8), HI for A/wild bird/Mongolia/963-V/2009 (H3N8), HI for A/wild bird/Mongolia/MN11-F 2076/2011(H3N8), HI for A/wild bird/Mongolia/MN11-F 2106/2011(H3N8), HI for A/wild bird/Mongolia/MN11-F 2271/2011(H3N8)"	N,N,N,N,N,N	"HI:>=40"	HI value >=1:40 considered positive
12ME-71	"HI for A/equine/Ohio/2003 (H3N8), A/wild bird/Mongolia/881-V/2009(H3N8), HI for A/wild bird/Mongolia/963-V/2009 (H3N8), HI for A/wild bird/Mongolia/MN11-F 2076/2011(H3N8), HI for A/wild bird/Mongolia/MN11-F 2106/2011(H3N8), HI for A/wild bird/Mongolia/MN11-F 2271/2011(H3N8)"	P,N,N,N,N,N	"HI:>=40"	HI value >=1:40 considered positive
12ME-72	"HI for A/equine/Ohio/2003 (H3N8), A/wild bird/Mongolia/881-V/2009(H3N8), HI for A/wild bird/Mongolia/963-V/2009 (H3N8), HI for A/wild bird/Mongolia/MN11-F 2076/2011(H3N8), HI for A/wild bird/Mongolia/MN11-F 2106/2011(H3N8), HI for A/wild bird/Mongolia/MN11-F 2271/2011(H3N8)"	N,N,N,N,N,N	"HI:>=40"	HI value >=1:40 considered positive
12ME-73	"HI for A/equine/Ohio/2003 (H3N8), A/wild bird/Mongolia/881-V/2009(H3N8), HI for A/wild bird/Mongolia/963-V/2009 (H3N8), HI for A/wild bird/Mongolia/MN11-F 2076/2011(H3N8), HI for A/wild bird/Mongolia/MN11-F 2106/2011(H3N8), HI for A/wild bird/Mongolia/MN11-F 2271/2011(H3N8)"	P,N,N,N,N,N	"HI:>=40"	HI value >=1:40 considered positive
12ME-74	"HI for A/equine/Ohio/2003 (H3N8), A/wild bird/Mongolia/881-V/2009(H3N8), HI for A/wild bird/Mongolia/963-V/2009 (H3N8), HI for A/wild bird/Mongolia/MN11-F 2076/2011(H3N8), HI for A/wild bird/Mongolia/MN11-F 2106/2011(H3N8), HI for A/wild bird/Mongolia/MN11-F 2271/2011(H3N8)"	P,N,N,N,N,N	"HI:>=40"	HI value >=1:40 considered positive
12ME-75	"HI for A/equine/Ohio/2003 (H3N8), A/wild bird/Mongolia/881-V/2009(H3N8), HI for A/wild bird/Mongolia/963-V/2009 (H3N8), HI for A/wild bird/Mongolia/MN11-F 2076/2011(H3N8), HI for A/wild bird/Mongolia/MN11-F 2106/2011(H3N8), HI for A/wild bird/Mongolia/MN11-F 2271/2011(H3N8)"	P,N,N,N,N,N	"HI:>=40"	HI value >=1:40 considered positive
12ME-76	"HI for A/equine/Ohio/2003 (H3N8), A/wild bird/Mongolia/881-V/2009(H3N8), HI for A/wild bird/Mongolia/963-V/2009 (H3N8), HI for A/wild bird/Mongolia/MN11-F 2076/2011(H3N8), HI for A/wild bird/Mongolia/MN11-F 2106/2011(H3N8), HI for A/wild bird/Mongolia/MN11-F 2271/2011(H3N8)"	P,N,N,N,N,N	"HI:>=40"	HI value >=1:40 considered positive
12ME-77	"HI for A/equine/Ohio/2003 (H3N8), A/wild bird/Mongolia/881-V/2009(H3N8), HI for A/wild bird/Mongolia/963-V/2009 (H3N8), HI for A/wild bird/Mongolia/MN11-F 2076/2011(H3N8), HI for A/wild bird/Mongolia/MN11-F 2106/2011(H3N8), HI for A/wild bird/Mongolia/MN11-F 2271/2011(H3N8)"	P,N,N,N,N,N	"HI:>=40"	HI value >=1:40 considered positive
12ME-78	"HI for A/equine/Ohio/2003 (H3N8), A/wild bird/Mongolia/881-V/2009(H3N8), HI for A/wild bird/Mongolia/963-V/2009 (H3N8), HI for A/wild bird/Mongolia/MN11-F 2076/2011(H3N8), HI for A/wild bird/Mongolia/MN11-F 2106/2011(H3N8), HI for A/wild bird/Mongolia/MN11-F 2271/2011(H3N8)"	P,N,N,N,N,N	"HI:>=40"	HI value >=1:40 considered positive
12ME-80	"HI for A/equine/Ohio/2003 (H3N8), A/wild bird/Mongolia/881-V/2009(H3N8), HI for A/wild bird/Mongolia/963-V/2009 (H3N8), HI for A/wild bird/Mongolia/MN11-F 2076/2011(H3N8), HI for A/wild bird/Mongolia/MN11-F 2106/2011(H3N8), HI for A/wild bird/Mongolia/MN11-F 2271/2011(H3N8)"	P,N,N,N,N,N	"HI:>=40"	HI value >=1:40 considered positive
12ME-81	"HI for A/equine/Ohio/2003 (H3N8), A/wild bird/Mongolia/881-V/2009(H3N8), HI for A/wild bird/Mongolia/963-V/2009 (H3N8), HI for A/wild bird/Mongolia/MN11-F 2076/2011(H3N8), HI for A/wild bird/Mongolia/MN11-F 2106/2011(H3N8), HI for A/wild bird/Mongolia/MN11-F 2271/2011(H3N8)"	P,N,N,N,N,N	"HI:>=40"	HI value >=1:40 considered positive
12ME-82	"HI for A/equine/Ohio/2003 (H3N8), A/wild bird/Mongolia/881-V/2009(H3N8), HI for A/wild bird/Mongolia/963-V/2009 (H3N8), HI for A/wild bird/Mongolia/MN11-F 2076/2011(H3N8), HI for A/wild bird/Mongolia/MN11-F 2106/2011(H3N8), HI for A/wild bird/Mongolia/MN11-F 2271/2011(H3N8)"	N,N,N,N,N,N	"HI:>=40"	HI value >=1:40 considered positive
12ME-83	"HI for A/equine/Ohio/2003 (H3N8), A/wild bird/Mongolia/881-V/2009(H3N8), HI for A/wild bird/Mongolia/963-V/2009 (H3N8), HI for A/wild bird/Mongolia/MN11-F 2076/2011(H3N8), HI for A/wild bird/Mongolia/MN11-F 2106/2011(H3N8), HI for A/wild bird/Mongolia/MN11-F 2271/2011(H3N8)"	P,N,N,N,N,N	"HI:>=40"	HI value >=1:40 considered positive
12ME-84	"HI for A/equine/Ohio/2003 (H3N8), A/wild bird/Mongolia/881-V/2009(H3N8), HI for A/wild bird/Mongolia/963-V/2009 (H3N8), HI for A/wild bird/Mongolia/MN11-F 2076/2011(H3N8), HI for A/wild bird/Mongolia/MN11-F 2106/2011(H3N8), HI for A/wild bird/Mongolia/MN11-F 2271/2011(H3N8)"	P,N,N,N,N,N	"HI:>=40"	HI value >=1:40 considered positive
12ME-85	"HI for A/equine/Ohio/2003 (H3N8), A/wild bird/Mongolia/881-V/2009(H3N8), HI for A/wild bird/Mongolia/963-V/2009 (H3N8), HI for A/wild bird/Mongolia/MN11-F 2076/2011(H3N8), HI for A/wild bird/Mongolia/MN11-F 2106/2011(H3N8), HI for A/wild bird/Mongolia/MN11-F 2271/2011(H3N8)"	P,N,P,P,N,N	"HI:>=40"	HI value >=1:40 considered positive
12ME-86	"HI for A/equine/Ohio/2003 (H3N8), A/wild bird/Mongolia/881-V/2009(H3N8), HI for A/wild bird/Mongolia/963-V/2009 (H3N8), HI for A/wild bird/Mongolia/MN11-F 2076/2011(H3N8), HI for A/wild bird/Mongolia/MN11-F 2106/2011(H3N8), HI for A/wild bird/Mongolia/MN11-F 2271/2011(H3N8)"	P,N,N,N,N,N	"HI:>=40"	HI value >=1:40 considered positive
12ME-87	"HI for A/equine/Ohio/2003 (H3N8), A/wild bird/Mongolia/881-V/2009(H3N8), HI for A/wild bird/Mongolia/963-V/2009 (H3N8), HI for A/wild bird/Mongolia/MN11-F 2076/2011(H3N8), HI for A/wild bird/Mongolia/MN11-F 2106/2011(H3N8), HI for A/wild bird/Mongolia/MN11-F 2271/2011(H3N8)"	N,N,N,N,N,N	"HI:>=40"	HI value >=1:40 considered positive
12ME-88	"HI for A/equine/Ohio/2003 (H3N8), A/wild bird/Mongolia/881-V/2009(H3N8), HI for A/wild bird/Mongolia/963-V/2009 (H3N8), HI for A/wild bird/Mongolia/MN11-F 2076/2011(H3N8), HI for A/wild bird/Mongolia/MN11-F 2106/2011(H3N8), HI for A/wild bird/Mongolia/MN11-F 2271/2011(H3N8)"	P,N,N,N,N,N	"HI:>=40"	HI value >=1:40 considered positive
12ME-89	"HI for A/equine/Ohio/2003 (H3N8), A/wild bird/Mongolia/881-V/2009(H3N8), HI for A/wild bird/Mongolia/963-V/2009 (H3N8), HI for A/wild bird/Mongolia/MN11-F 2076/2011(H3N8), HI for A/wild bird/Mongolia/MN11-F 2106/2011(H3N8), HI for A/wild bird/Mongolia/MN11-F 2271/2011(H3N8)"	P,N,N,N,N,N	"HI:>=40"	HI value >=1:40 considered positive
12ME-90	"HI for A/equine/Ohio/2003 (H3N8), A/wild bird/Mongolia/881-V/2009(H3N8), HI for A/wild bird/Mongolia/963-V/2009 (H3N8), HI for A/wild bird/Mongolia/MN11-F 2076/2011(H3N8), HI for A/wild bird/Mongolia/MN11-F 2106/2011(H3N8), HI for A/wild bird/Mongolia/MN11-F 2271/2011(H3N8)"	N,N,N,N,N,N	"HI:>=40"	HI value >=1:40 considered positive
12ME-91	"HI for A/equine/Ohio/2003 (H3N8), A/wild bird/Mongolia/881-V/2009(H3N8), HI for A/wild bird/Mongolia/963-V/2009 (H3N8), HI for A/wild bird/Mongolia/MN11-F 2076/2011(H3N8), HI for A/wild bird/Mongolia/MN11-F 2106/2011(H3N8), HI for A/wild bird/Mongolia/MN11-F 2271/2011(H3N8)"	N,N,N,N,N,N	"HI:>=40"	HI value >=1:40 considered positive
12ME-92	"HI for A/equine/Ohio/2003 (H3N8), A/wild bird/Mongolia/881-V/2009(H3N8), HI for A/wild bird/Mongolia/963-V/2009 (H3N8), HI for A/wild bird/Mongolia/MN11-F 2076/2011(H3N8), HI for A/wild bird/Mongolia/MN11-F 2106/2011(H3N8), HI for A/wild bird/Mongolia/MN11-F 2271/2011(H3N8)"	P,N,N,N,N,N	"HI:>=40"	HI value >=1:40 considered positive
12ME-93	"HI for A/equine/Ohio/2003 (H3N8), A/wild bird/Mongolia/881-V/2009(H3N8), HI for A/wild bird/Mongolia/963-V/2009 (H3N8), HI for A/wild bird/Mongolia/MN11-F 2076/2011(H3N8), HI for A/wild bird/Mongolia/MN11-F 2106/2011(H3N8), HI for A/wild bird/Mongolia/MN11-F 2271/2011(H3N8)"	P,N,N,N,N,N	"HI:>=40"	HI value >=1:40 considered positive
12ME-94	"HI for A/equine/Ohio/2003 (H3N8), A/wild bird/Mongolia/881-V/2009(H3N8), HI for A/wild bird/Mongolia/963-V/2009 (H3N8), HI for A/wild bird/Mongolia/MN11-F 2076/2011(H3N8), HI for A/wild bird/Mongolia/MN11-F 2106/2011(H3N8), HI for A/wild bird/Mongolia/MN11-F 2271/2011(H3N8)"	P,N,N,N,N,N	"HI:>=40"	HI value >=1:40 considered positive
12ME-95	"HI for A/equine/Ohio/2003 (H3N8), A/wild bird/Mongolia/881-V/2009(H3N8), HI for A/wild bird/Mongolia/963-V/2009 (H3N8), HI for A/wild bird/Mongolia/MN11-F 2076/2011(H3N8), HI for A/wild bird/Mongolia/MN11-F 2106/2011(H3N8), HI for A/wild bird/Mongolia/MN11-F 2271/2011(H3N8)"	P,N,N,N,N,P	"HI:>=40"	HI value >=1:40 considered positive
12ME-96	"HI for A/equine/Ohio/2003 (H3N8), A/wild bird/Mongolia/881-V/2009(H3N8), HI for A/wild bird/Mongolia/963-V/2009 (H3N8), HI for A/wild bird/Mongolia/MN11-F 2076/2011(H3N8), HI for A/wild bird/Mongolia/MN11-F 2106/2011(H3N8), HI for A/wild bird/Mongolia/MN11-F 2271/2011(H3N8)"	N,N,N,N,N,N	"HI:>=40"	HI value >=1:40 considered positive
12ME-97	"HI for A/equine/Ohio/2003 (H3N8), A/wild bird/Mongolia/881-V/2009(H3N8), HI for A/wild bird/Mongolia/963-V/2009 (H3N8), HI for A/wild bird/Mongolia/MN11-F 2076/2011(H3N8), HI for A/wild bird/Mongolia/MN11-F 2106/2011(H3N8), HI for A/wild bird/Mongolia/MN11-F 2271/2011(H3N8)"	P,N,N,N,N,N	"HI:>=40"	HI value >=1:40 considered positive
12ME-98	"HI for A/equine/Ohio/2003 (H3N8), A/wild bird/Mongolia/881-V/2009(H3N8), HI for A/wild bird/Mongolia/963-V/2009 (H3N8), HI for A/wild bird/Mongolia/MN11-F 2076/2011(H3N8), HI for A/wild bird/Mongolia/MN11-F 2106/2011(H3N8), HI for A/wild bird/Mongolia/MN11-F 2271/2011(H3N8)"	P,N,N,N,N,N	"HI:>=40"	HI value >=1:40 considered positive
12ME-99	"HI for A/equine/Ohio/2003 (H3N8), A/wild bird/Mongolia/881-V/2009(H3N8), HI for A/wild bird/Mongolia/963-V/2009 (H3N8), HI for A/wild bird/Mongolia/MN11-F 2076/2011(H3N8), HI for A/wild bird/Mongolia/MN11-F 2106/2011(H3N8), HI for A/wild bird/Mongolia/MN11-F 2271/2011(H3N8)"	P,N,N,N,N,N	"HI:>=40"	HI value >=1:40 considered positive
12ME-100	"HI for A/equine/Ohio/2003 (H3N8), A/wild bird/Mongolia/881-V/2009(H3N8), HI for A/wild bird/Mongolia/963-V/2009 (H3N8), HI for A/wild bird/Mongolia/MN11-F 2076/2011(H3N8), HI for A/wild bird/Mongolia/MN11-F 2106/2011(H3N8), HI for A/wild bird/Mongolia/MN11-F 2271/2011(H3N8)"	P,N,N,N,N,N	"HI:>=40"	HI value >=1:40 considered positive
12ME-101	"HI for A/equine/Ohio/2003 (H3N8), A/wild bird/Mongolia/881-V/2009(H3N8), HI for A/wild bird/Mongolia/963-V/2009 (H3N8), HI for A/wild bird/Mongolia/MN11-F 2076/2011(H3N8), HI for A/wild bird/Mongolia/MN11-F 2106/2011(H3N8), HI for A/wild bird/Mongolia/MN11-F 2271/2011(H3N8)"	P,N,N,N,N,N	"HI:>=40"	HI value >=1:40 considered positive
12ME-102	"HI for A/equine/Ohio/2003 (H3N8), A/wild bird/Mongolia/881-V/2009(H3N8), HI for A/wild bird/Mongolia/963-V/2009 (H3N8), HI for A/wild bird/Mongolia/MN11-F 2076/2011(H3N8), HI for A/wild bird/Mongolia/MN11-F 2106/2011(H3N8), HI for A/wild bird/Mongolia/MN11-F 2271/2011(H3N8)"	P,N,N,N,N,N	"HI:>=40"	HI value >=1:40 considered positive
12ME-103	"HI for A/equine/Ohio/2003 (H3N8), A/wild bird/Mongolia/881-V/2009(H3N8), HI for A/wild bird/Mongolia/963-V/2009 (H3N8), HI for A/wild bird/Mongolia/MN11-F 2076/2011(H3N8), HI for A/wild bird/Mongolia/MN11-F 2106/2011(H3N8), HI for A/wild bird/Mongolia/MN11-F 2271/2011(H3N8)"	P,N,N,N,N,N	"HI:>=40"	HI value >=1:40 considered positive
12ME-104	"HI for A/equine/Ohio/2003 (H3N8), A/wild bird/Mongolia/881-V/2009(H3N8), HI for A/wild bird/Mongolia/963-V/2009 (H3N8), HI for A/wild bird/Mongolia/MN11-F 2076/2011(H3N8), HI for A/wild bird/Mongolia/MN11-F 2106/2011(H3N8), HI for A/wild bird/Mongolia/MN11-F 2271/2011(H3N8)"	P,N,N,N,N,N	"HI:>=40"	HI value >=1:40 considered positive
12ME-105	"HI for A/equine/Ohio/2003 (H3N8), A/wild bird/Mongolia/881-V/2009(H3N8), HI for A/wild bird/Mongolia/963-V/2009 (H3N8), HI for A/wild bird/Mongolia/MN11-F 2076/2011(H3N8), HI for A/wild bird/Mongolia/MN11-F 2106/2011(H3N8), HI for A/wild bird/Mongolia/MN11-F 2271/2011(H3N8)"	P,N,N,N,N,N	"HI:>=40"	HI value >=1:40 considered positive
12ME-106	"HI for A/equine/Ohio/2003 (H3N8), A/wild bird/Mongolia/881-V/2009(H3N8), HI for A/wild bird/Mongolia/963-V/2009 (H3N8), HI for A/wild bird/Mongolia/MN11-F 2076/2011(H3N8), HI for A/wild bird/Mongolia/MN11-F 2106/2011(H3N8), HI for A/wild bird/Mongolia/MN11-F 2271/2011(H3N8)"	P,N,N,N,N,N	"HI:>=40"	HI value >=1:40 considered positive
12ME-107	"HI for A/equine/Ohio/2003 (H3N8), A/wild bird/Mongolia/881-V/2009(H3N8), HI for A/wild bird/Mongolia/963-V/2009 (H3N8), HI for A/wild bird/Mongolia/MN11-F 2076/2011(H3N8), HI for A/wild bird/Mongolia/MN11-F 2106/2011(H3N8), HI for A/wild bird/Mongolia/MN11-F 2271/2011(H3N8)"	P,N,N,N,N,N	"HI:>=40"	HI value >=1:40 considered positive
12ME-108	"HI for A/equine/Ohio/2003 (H3N8), A/wild bird/Mongolia/881-V/2009(H3N8), HI for A/wild bird/Mongolia/963-V/2009 (H3N8), HI for A/wild bird/Mongolia/MN11-F 2076/2011(H3N8), HI for A/wild bird/Mongolia/MN11-F 2106/2011(H3N8), HI for A/wild bird/Mongolia/MN11-F 2271/2011(H3N8)"	P,N,N,N,N,N	"HI:>=40"	HI value >=1:40 considered positive
12ME-109	"HI for A/equine/Ohio/2003 (H3N8), A/wild bird/Mongolia/881-V/2009(H3N8), HI for A/wild bird/Mongolia/963-V/2009 (H3N8), HI for A/wild bird/Mongolia/MN11-F 2076/2011(H3N8), HI for A/wild bird/Mongolia/MN11-F 2106/2011(H3N8), HI for A/wild bird/Mongolia/MN11-F 2271/2011(H3N8)"	P,N,N,N,N,N	"HI:>=40"	HI value >=1:40 considered positive
12ME-110	"HI for A/equine/Ohio/2003 (H3N8), A/wild bird/Mongolia/881-V/2009(H3N8), HI for A/wild bird/Mongolia/963-V/2009 (H3N8), HI for A/wild bird/Mongolia/MN11-F 2076/2011(H3N8), HI for A/wild bird/Mongolia/MN11-F 2106/2011(H3N8), HI for A/wild bird/Mongolia/MN11-F 2271/2011(H3N8)"	P,N,N,N,N,N	"HI:>=40"	HI value >=1:40 considered positive
12ME-111	"HI for A/equine/Ohio/2003 (H3N8), A/wild bird/Mongolia/881-V/2009(H3N8), HI for A/wild bird/Mongolia/963-V/2009 (H3N8), HI for A/wild bird/Mongolia/MN11-F 2076/2011(H3N8), HI for A/wild bird/Mongolia/MN11-F 2106/2011(H3N8), HI for A/wild bird/Mongolia/MN11-F 2271/2011(H3N8)"	N,N,N,N,N,N	"HI:>=40"	HI value >=1:40 considered positive
12ME-112	"HI for A/equine/Ohio/2003 (H3N8), A/wild bird/Mongolia/881-V/2009(H3N8), HI for A/wild bird/Mongolia/963-V/2009 (H3N8), HI for A/wild bird/Mongolia/MN11-F 2076/2011(H3N8), HI for A/wild bird/Mongolia/MN11-F 2106/2011(H3N8), HI for A/wild bird/Mongolia/MN11-F 2271/2011(H3N8)"	N,N,N,N,N,N	"HI:>=40"	HI value >=1:40 considered positive
12ME-113	"HI for A/equine/Ohio/2003 (H3N8), A/wild bird/Mongolia/881-V/2009(H3N8), HI for A/wild bird/Mongolia/963-V/2009 (H3N8), HI for A/wild bird/Mongolia/MN11-F 2076/2011(H3N8), HI for A/wild bird/Mongolia/MN11-F 2106/2011(H3N8), HI for A/wild bird/Mongolia/MN11-F 2271/2011(H3N8)"	N,N,N,N,N,N	"HI:>=40"	HI value >=1:40 considered positive
12ME-114	"HI for A/equine/Ohio/2003 (H3N8), A/wild bird/Mongolia/881-V/2009(H3N8), HI for A/wild bird/Mongolia/963-V/2009 (H3N8), HI for A/wild bird/Mongolia/MN11-F 2076/2011(H3N8), HI for A/wild bird/Mongolia/MN11-F 2106/2011(H3N8), HI for A/wild bird/Mongolia/MN11-F 2271/2011(H3N8)"	P,N,N,N,N,N	"HI:>=40"	HI value >=1:40 considered positive
12ME-115	"HI for A/equine/Ohio/2003 (H3N8), A/wild bird/Mongolia/881-V/2009(H3N8), HI for A/wild bird/Mongolia/963-V/2009 (H3N8), HI for A/wild bird/Mongolia/MN11-F 2076/2011(H3N8), HI for A/wild bird/Mongolia/MN11-F 2106/2011(H3N8), HI for A/wild bird/Mongolia/MN11-F 2271/2011(H3N8)"	N,N,N,N,N,N	"HI:>=40"	HI value >=1:40 considered positive
12ME-116	"HI for A/equine/Ohio/2003 (H3N8), A/wild bird/Mongolia/881-V/2009(H3N8), HI for A/wild bird/Mongolia/963-V/2009 (H3N8), HI for A/wild bird/Mongolia/MN11-F 2076/2011(H3N8), HI for A/wild bird/Mongolia/MN11-F 2106/2011(H3N8), HI for A/wild bird/Mongolia/MN11-F 2271/2011(H3N8)"	N,N,N,N,N,N	"HI:>=40"	HI value >=1:40 considered positive
12ME-117	"HI for A/equine/Ohio/2003 (H3N8), A/wild bird/Mongolia/881-V/2009(H3N8), HI for A/wild bird/Mongolia/963-V/2009 (H3N8), HI for A/wild bird/Mongolia/MN11-F 2076/2011(H3N8), HI for A/wild bird/Mongolia/MN11-F 2106/2011(H3N8), HI for A/wild bird/Mongolia/MN11-F 2271/2011(H3N8)"	P,N,P,N,N,P	"HI:>=40"	HI value >=1:40 considered positive
12ME-118	"HI for A/equine/Ohio/2003 (H3N8), A/wild bird/Mongolia/881-V/2009(H3N8), HI for A/wild bird/Mongolia/963-V/2009 (H3N8), HI for A/wild bird/Mongolia/MN11-F 2076/2011(H3N8), HI for A/wild bird/Mongolia/MN11-F 2106/2011(H3N8), HI for A/wild bird/Mongolia/MN11-F 2271/2011(H3N8)"	P,N,N,N,N,P	"HI:>=40"	HI value >=1:40 considered positive
12ME-119	"HI for A/equine/Ohio/2003 (H3N8), A/wild bird/Mongolia/881-V/2009(H3N8), HI for A/wild bird/Mongolia/963-V/2009 (H3N8), HI for A/wild bird/Mongolia/MN11-F 2076/2011(H3N8), HI for A/wild bird/Mongolia/MN11-F 2106/2011(H3N8), HI for A/wild bird/Mongolia/MN11-F 2271/2011(H3N8)"	P,N,N,N,N,N	"HI:>=40"	HI value >=1:40 considered positive
12ME-120	"HI for A/equine/Ohio/2003 (H3N8), A/wild bird/Mongolia/881-V/2009(H3N8), HI for A/wild bird/Mongolia/963-V/2009 (H3N8), HI for A/wild bird/Mongolia/MN11-F 2076/2011(H3N8), HI for A/wild bird/Mongolia/MN11-F 2106/2011(H3N8), HI for A/wild bird/Mongolia/MN11-F 2271/2011(H3N8)"	N,N,N,N,N,N	"HI:>=40"	HI value >=1:40 considered positive
12ME-121	"HI for A/equine/Ohio/2003 (H3N8), A/wild bird/Mongolia/881-V/2009(H3N8), HI for A/wild bird/Mongolia/963-V/2009 (H3N8), HI for A/wild bird/Mongolia/MN11-F 2076/2011(H3N8), HI for A/wild bird/Mongolia/MN11-F 2106/2011(H3N8), HI for A/wild bird/Mongolia/MN11-F 2271/2011(H3N8)"	N,N,N,N,N,N	"HI:>=40"	HI value >=1:40 considered positive
12ME-122	"HI for A/equine/Ohio/2003 (H3N8), A/wild bird/Mongolia/881-V/2009(H3N8), HI for A/wild bird/Mongolia/963-V/2009 (H3N8), HI for A/wild bird/Mongolia/MN11-F 2076/2011(H3N8), HI for A/wild bird/Mongolia/MN11-F 2106/2011(H3N8), HI for A/wild bird/Mongolia/MN11-F 2271/2011(H3N8)"	P,N,P,N,N,N	"HI:>=40"	HI value >=1:40 considered positive
12ME-123	"HI for A/equine/Ohio/2003 (H3N8), A/wild bird/Mongolia/881-V/2009(H3N8), HI for A/wild bird/Mongolia/963-V/2009 (H3N8), HI for A/wild bird/Mongolia/MN11-F 2076/2011(H3N8), HI for A/wild bird/Mongolia/MN11-F 2106/2011(H3N8), HI for A/wild bird/Mongolia/MN11-F 2271/2011(H3N8)"	P,N,P,N,N,N	"HI:>=40"	HI value >=1:40 considered positive
12ME-124	"HI for A/equine/Ohio/2003 (H3N8), A/wild bird/Mongolia/881-V/2009(H3N8), HI for A/wild bird/Mongolia/963-V/2009 (H3N8), HI for A/wild bird/Mongolia/MN11-F 2076/2011(H3N8), HI for A/wild bird/Mongolia/MN11-F 2106/2011(H3N8), HI for A/wild bird/Mongolia/MN11-F 2271/2011(H3N8)"	N,N,N,N,N,N	"HI:>=40"	HI value >=1:40 considered positive
12ME-125	"HI for A/equine/Ohio/2003 (H3N8), A/wild bird/Mongolia/881-V/2009(H3N8), HI for A/wild bird/Mongolia/963-V/2009 (H3N8), HI for A/wild bird/Mongolia/MN11-F 2076/2011(H3N8), HI for A/wild bird/Mongolia/MN11-F 2106/2011(H3N8), HI for A/wild bird/Mongolia/MN11-F 2271/2011(H3N8)"	N,N,N,N,N,N	"HI:>=40"	HI value >=1:40 considered positive
12ME-126	"HI for A/equine/Ohio/2003 (H3N8), A/wild bird/Mongolia/881-V/2009(H3N8), HI for A/wild bird/Mongolia/963-V/2009 (H3N8), HI for A/wild bird/Mongolia/MN11-F 2076/2011(H3N8), HI for A/wild bird/Mongolia/MN11-F 2106/2011(H3N8), HI for A/wild bird/Mongolia/MN11-F 2271/2011(H3N8)"	P,N,P,N,N,P	"HI:>=40"	HI value >=1:40 considered positive
12ME-127	"HI for A/equine/Ohio/2003 (H3N8), A/wild bird/Mongolia/881-V/2009(H3N8), HI for A/wild bird/Mongolia/963-V/2009 (H3N8), HI for A/wild bird/Mongolia/MN11-F 2076/2011(H3N8), HI for A/wild bird/Mongolia/MN11-F 2106/2011(H3N8), HI for A/wild bird/Mongolia/MN11-F 2271/2011(H3N8)"	P,N,N,N,N,N	"HI:>=40"	HI value >=1:40 considered positive
12ME-128	"HI for A/equine/Ohio/2003 (H3N8), A/wild bird/Mongolia/881-V/2009(H3N8), HI for A/wild bird/Mongolia/963-V/2009 (H3N8), HI for A/wild bird/Mongolia/MN11-F 2076/2011(H3N8), HI for A/wild bird/Mongolia/MN11-F 2106/2011(H3N8), HI for A/wild bird/Mongolia/MN11-F 2271/2011(H3N8)"	N,N,N,N,N,N	"HI:>=40"	HI value >=1:40 considered positive
12ME-129	"HI for A/equine/Ohio/2003 (H3N8), A/wild bird/Mongolia/881-V/2009(H3N8), HI for A/wild bird/Mongolia/963-V/2009 (H3N8), HI for A/wild bird/Mongolia/MN11-F 2076/2011(H3N8), HI for A/wild bird/Mongolia/MN11-F 2106/2011(H3N8), HI for A/wild bird/Mongolia/MN11-F 2271/2011(H3N8)"	P,N,P,N,N,P	"HI:>=40"	HI value >=1:40 considered positive
12ME-130	"HI for A/equine/Ohio/2003 (H3N8), A/wild bird/Mongolia/881-V/2009(H3N8), HI for A/wild bird/Mongolia/963-V/2009 (H3N8), HI for A/wild bird/Mongolia/MN11-F 2076/2011(H3N8), HI for A/wild bird/Mongolia/MN11-F 2106/2011(H3N8), HI for A/wild bird/Mongolia/MN11-F 2271/2011(H3N8)"	N,N,N,N,N,N	"HI:>=40"	HI value >=1:40 considered positive
12ME-131	"HI for A/equine/Ohio/2003 (H3N8), A/wild bird/Mongolia/881-V/2009(H3N8), HI for A/wild bird/Mongolia/963-V/2009 (H3N8), HI for A/wild bird/Mongolia/MN11-F 2076/2011(H3N8), HI for A/wild bird/Mongolia/MN11-F 2106/2011(H3N8), HI for A/wild bird/Mongolia/MN11-F 2271/2011(H3N8)"	P,N,N,N,N,N	"HI:>=40"	HI value >=1:40 considered positive
12ME-132	"HI for A/equine/Ohio/2003 (H3N8), A/wild bird/Mongolia/881-V/2009(H3N8), HI for A/wild bird/Mongolia/963-V/2009 (H3N8), HI for A/wild bird/Mongolia/MN11-F 2076/2011(H3N8), HI for A/wild bird/Mongolia/MN11-F 2106/2011(H3N8), HI for A/wild bird/Mongolia/MN11-F 2271/2011(H3N8)"	P,N,N,N,N,P	"HI:>=40"	HI value >=1:40 considered positive
12ME-133	"HI for A/equine/Ohio/2003 (H3N8), A/wild bird/Mongolia/881-V/2009(H3N8), HI for A/wild bird/Mongolia/963-V/2009 (H3N8), HI for A/wild bird/Mongolia/MN11-F 2076/2011(H3N8), HI for A/wild bird/Mongolia/MN11-F 2106/2011(H3N8), HI for A/wild bird/Mongolia/MN11-F 2271/2011(H3N8)"	N,N,N,N,N,N	"HI:>=40"	HI value >=1:40 considered positive
12ME-134	"HI for A/equine/Ohio/2003 (H3N8), A/wild bird/Mongolia/881-V/2009(H3N8), HI for A/wild bird/Mongolia/963-V/2009 (H3N8), HI for A/wild bird/Mongolia/MN11-F 2076/2011(H3N8), HI for A/wild bird/Mongolia/MN11-F 2106/2011(H3N8), HI for A/wild bird/Mongolia/MN11-F 2271/2011(H3N8)"	P,N,P,N,N,N	"HI:>=40"	HI value >=1:40 considered positive
12ME-135	"HI for A/equine/Ohio/2003 (H3N8), A/wild bird/Mongolia/881-V/2009(H3N8), HI for A/wild bird/Mongolia/963-V/2009 (H3N8), HI for A/wild bird/Mongolia/MN11-F 2076/2011(H3N8), HI for A/wild bird/Mongolia/MN11-F 2106/2011(H3N8), HI for A/wild bird/Mongolia/MN11-F 2271/2011(H3N8)"	P,N,N,N,N,N	"HI:>=40"	HI value >=1:40 considered positive
12ME-136	"HI for A/equine/Ohio/2003 (H3N8), A/wild bird/Mongolia/881-V/2009(H3N8), HI for A/wild bird/Mongolia/963-V/2009 (H3N8), HI for A/wild bird/Mongolia/MN11-F 2076/2011(H3N8), HI for A/wild bird/Mongolia/MN11-F 2106/2011(H3N8), HI for A/wild bird/Mongolia/MN11-F 2271/2011(H3N8)"	P,N,N,N,N,N	"HI:>=40"	HI value >=1:40 considered positive
12ME-137	"HI for A/equine/Ohio/2003 (H3N8), A/wild bird/Mongolia/881-V/2009(H3N8), HI for A/wild bird/Mongolia/963-V/2009 (H3N8), HI for A/wild bird/Mongolia/MN11-F 2076/2011(H3N8), HI for A/wild bird/Mongolia/MN11-F 2106/2011(H3N8), HI for A/wild bird/Mongolia/MN11-F 2271/2011(H3N8)"	P,N,N,N,N,N	"HI:>=40"	HI value >=1:40 considered positive
12ME-138	"HI for A/equine/Ohio/2003 (H3N8), A/wild bird/Mongolia/881-V/2009(H3N8), HI for A/wild bird/Mongolia/963-V/2009 (H3N8), HI for A/wild bird/Mongolia/MN11-F 2076/2011(H3N8), HI for A/wild bird/Mongolia/MN11-F 2106/2011(H3N8), HI for A/wild bird/Mongolia/MN11-F 2271/2011(H3N8)"	P,N,N,N,N,N	"HI:>=40"	HI value >=1:40 considered positive
12ME-139	"HI for A/equine/Ohio/2003 (H3N8), A/wild bird/Mongolia/881-V/2009(H3N8), HI for A/wild bird/Mongolia/963-V/2009 (H3N8), HI for A/wild bird/Mongolia/MN11-F 2076/2011(H3N8), HI for A/wild bird/Mongolia/MN11-F 2106/2011(H3N8), HI for A/wild bird/Mongolia/MN11-F 2271/2011(H3N8)"	P,N,N,N,N,N	"HI:>=40"	HI value >=1:40 considered positive
12ME-140	"HI for A/equine/Ohio/2003 (H3N8), A/wild bird/Mongolia/881-V/2009(H3N8), HI for A/wild bird/Mongolia/963-V/2009 (H3N8), HI for A/wild bird/Mongolia/MN11-F 2076/2011(H3N8), HI for A/wild bird/Mongolia/MN11-F 2106/2011(H3N8), HI for A/wild bird/Mongolia/MN11-F 2271/2011(H3N8)"	N,N,N,N,N,N	"HI:>=40"	HI value >=1:40 considered positive
12ME-141	"HI for A/equine/Ohio/2003 (H3N8), A/wild bird/Mongolia/881-V/2009(H3N8), HI for A/wild bird/Mongolia/963-V/2009 (H3N8), HI for A/wild bird/Mongolia/MN11-F 2076/2011(H3N8), HI for A/wild bird/Mongolia/MN11-F 2106/2011(H3N8), HI for A/wild bird/Mongolia/MN11-F 2271/2011(H3N8)"	N,N,N,N,N,N	"HI:>=40"	HI value >=1:40 considered positive
12ME-142	"HI for A/equine/Ohio/2003 (H3N8), A/wild bird/Mongolia/881-V/2009(H3N8), HI for A/wild bird/Mongolia/963-V/2009 (H3N8), HI for A/wild bird/Mongolia/MN11-F 2076/2011(H3N8), HI for A/wild bird/Mongolia/MN11-F 2106/2011(H3N8), HI for A/wild bird/Mongolia/MN11-F 2271/2011(H3N8)"	P,N,N,N,N,N	"HI:>=40"	HI value >=1:40 considered positive
12ME-143	"HI for A/equine/Ohio/2003 (H3N8), A/wild bird/Mongolia/881-V/2009(H3N8), HI for A/wild bird/Mongolia/963-V/2009 (H3N8), HI for A/wild bird/Mongolia/MN11-F 2076/2011(H3N8), HI for A/wild bird/Mongolia/MN11-F 2106/2011(H3N8), HI for A/wild bird/Mongolia/MN11-F 2271/2011(H3N8)"	P,N,N,N,N,N	"HI:>=40"	HI value >=1:40 considered positive
12ME-144	"HI for A/equine/Ohio/2003 (H3N8), A/wild bird/Mongolia/881-V/2009(H3N8), HI for A/wild bird/Mongolia/963-V/2009 (H3N8), HI for A/wild bird/Mongolia/MN11-F 2076/2011(H3N8), HI for A/wild bird/Mongolia/MN11-F 2106/2011(H3N8), HI for A/wild bird/Mongolia/MN11-F 2271/2011(H3N8)"	P,N,N,N,N,N	"HI:>=40"	HI value >=1:40 considered positive
12ME-145	"HI for A/equine/Ohio/2003 (H3N8), A/wild bird/Mongolia/881-V/2009(H3N8), HI for A/wild bird/Mongolia/963-V/2009 (H3N8), HI for A/wild bird/Mongolia/MN11-F 2076/2011(H3N8), HI for A/wild bird/Mongolia/MN11-F 2106/2011(H3N8), HI for A/wild bird/Mongolia/MN11-F 2271/2011(H3N8)"	P,N,P,N,N,N	"HI:>=40"	HI value >=1:40 considered positive
12ME-146	"HI for A/equine/Ohio/2003 (H3N8), A/wild bird/Mongolia/881-V/2009(H3N8), HI for A/wild bird/Mongolia/963-V/2009 (H3N8), HI for A/wild bird/Mongolia/MN11-F 2076/2011(H3N8), HI for A/wild bird/Mongolia/MN11-F 2106/2011(H3N8), HI for A/wild bird/Mongolia/MN11-F 2271/2011(H3N8)"	P,N,N,N,N,N	"HI:>=40"	HI value >=1:40 considered positive
12ME-147	"HI for A/equine/Ohio/2003 (H3N8), A/wild bird/Mongolia/881-V/2009(H3N8), HI for A/wild bird/Mongolia/963-V/2009 (H3N8), HI for A/wild bird/Mongolia/MN11-F 2076/2011(H3N8), HI for A/wild bird/Mongolia/MN11-F 2106/2011(H3N8), HI for A/wild bird/Mongolia/MN11-F 2271/2011(H3N8)"	P,N,N,N,N,N	"HI:>=40"	HI value >=1:40 considered positive
12ME-148	"HI for A/equine/Ohio/2003 (H3N8), A/wild bird/Mongolia/881-V/2009(H3N8), HI for A/wild bird/Mongolia/963-V/2009 (H3N8), HI for A/wild bird/Mongolia/MN11-F 2076/2011(H3N8), HI for A/wild bird/Mongolia/MN11-F 2106/2011(H3N8), HI for A/wild bird/Mongolia/MN11-F 2271/2011(H3N8)"	P,N,N,N,N,N	"HI:>=40"	HI value >=1:40 considered positive
12ME-149	"HI for A/equine/Ohio/2003 (H3N8), A/wild bird/Mongolia/881-V/2009(H3N8), HI for A/wild bird/Mongolia/963-V/2009 (H3N8), HI for A/wild bird/Mongolia/MN11-F 2076/2011(H3N8), HI for A/wild bird/Mongolia/MN11-F 2106/2011(H3N8), HI for A/wild bird/Mongolia/MN11-F 2271/2011(H3N8)"	P,N,N,N,N,N	"HI:>=40"	HI value >=1:40 considered positive
12ME-150	"HI for A/equine/Ohio/2003 (H3N8), A/wild bird/Mongolia/881-V/2009(H3N8), HI for A/wild bird/Mongolia/963-V/2009 (H3N8), HI for A/wild bird/Mongolia/MN11-F 2076/2011(H3N8), HI for A/wild bird/Mongolia/MN11-F 2106/2011(H3N8), HI for A/wild bird/Mongolia/MN11-F 2271/2011(H3N8)"	P,N,N,N,N,N	"HI:>=40"	HI value >=1:40 considered positive
12ME-151	"HI for A/equine/Ohio/2003 (H3N8), A/wild bird/Mongolia/881-V/2009(H3N8), HI for A/wild bird/Mongolia/963-V/2009 (H3N8), HI for A/wild bird/Mongolia/MN11-F 2076/2011(H3N8), HI for A/wild bird/Mongolia/MN11-F 2106/2011(H3N8), HI for A/wild bird/Mongolia/MN11-F 2271/2011(H3N8)"	P,N,N,N,N,N	"HI:>=40"	HI value >=1:40 considered positive
12ME-152	"HI for A/equine/Ohio/2003 (H3N8), A/wild bird/Mongolia/881-V/2009(H3N8), HI for A/wild bird/Mongolia/963-V/2009 (H3N8), HI for A/wild bird/Mongolia/MN11-F 2076/2011(H3N8), HI for A/wild bird/Mongolia/MN11-F 2106/2011(H3N8), HI for A/wild bird/Mongolia/MN11-F 2271/2011(H3N8)"	N,N,N,N,N,N	"HI:>=40"	HI value >=1:40 considered positive
12ME-153	"HI for A/equine/Ohio/2003 (H3N8), A/wild bird/Mongolia/881-V/2009(H3N8), HI for A/wild bird/Mongolia/963-V/2009 (H3N8), HI for A/wild bird/Mongolia/MN11-F 2076/2011(H3N8), HI for A/wild bird/Mongolia/MN11-F 2106/2011(H3N8), HI for A/wild bird/Mongolia/MN11-F 2271/2011(H3N8)"	N,N,N,N,N,N	"HI:>=40"	HI value >=1:40 considered positive
12ME-154	"HI for A/equine/Ohio/2003 (H3N8), A/wild bird/Mongolia/881-V/2009(H3N8), HI for A/wild bird/Mongolia/963-V/2009 (H3N8), HI for A/wild bird/Mongolia/MN11-F 2076/2011(H3N8), HI for A/wild bird/Mongolia/MN11-F 2106/2011(H3N8), HI for A/wild bird/Mongolia/MN11-F 2271/2011(H3N8)"	N,N,N,N,N,N	"HI:>=40"	HI value >=1:40 considered positive
12ME-155	"HI for A/equine/Ohio/2003 (H3N8), A/wild bird/Mongolia/881-V/2009(H3N8), HI for A/wild bird/Mongolia/963-V/2009 (H3N8), HI for A/wild bird/Mongolia/MN11-F 2076/2011(H3N8), HI for A/wild bird/Mongolia/MN11-F 2106/2011(H3N8), HI for A/wild bird/Mongolia/MN11-F 2271/2011(H3N8)"	N,N,N,N,N,N	"HI:>=40"	HI value >=1:40 considered positive
12ME-156	"HI for A/equine/Ohio/2003 (H3N8), A/wild bird/Mongolia/881-V/2009(H3N8), HI for A/wild bird/Mongolia/963-V/2009 (H3N8), HI for A/wild bird/Mongolia/MN11-F 2076/2011(H3N8), HI for A/wild bird/Mongolia/MN11-F 2106/2011(H3N8), HI for A/wild bird/Mongolia/MN11-F 2271/2011(H3N8)"	N,N,N,N,N,N	"HI:>=40"	HI value >=1:40 considered positive
12ME-157	"HI for A/equine/Ohio/2003 (H3N8), A/wild bird/Mongolia/881-V/2009(H3N8), HI for A/wild bird/Mongolia/963-V/2009 (H3N8), HI for A/wild bird/Mongolia/MN11-F 2076/2011(H3N8), HI for A/wild bird/Mongolia/MN11-F 2106/2011(H3N8), HI for A/wild bird/Mongolia/MN11-F 2271/2011(H3N8)"	P,N,N,N,N,N	"HI:>=40"	HI value >=1:40 considered positive
12ME-158	"HI for A/equine/Ohio/2003 (H3N8), A/wild bird/Mongolia/881-V/2009(H3N8), HI for A/wild bird/Mongolia/963-V/2009 (H3N8), HI for A/wild bird/Mongolia/MN11-F 2076/2011(H3N8), HI for A/wild bird/Mongolia/MN11-F 2106/2011(H3N8), HI for A/wild bird/Mongolia/MN11-F 2271/2011(H3N8)"	N,N,N,N,N,N	"HI:>=40"	HI value >=1:40 considered positive
12ME-159	"HI for A/equine/Ohio/2003 (H3N8), A/wild bird/Mongolia/881-V/2009(H3N8), HI for A/wild bird/Mongolia/963-V/2009 (H3N8), HI for A/wild bird/Mongolia/MN11-F 2076/2011(H3N8), HI for A/wild bird/Mongolia/MN11-F 2106/2011(H3N8), HI for A/wild bird/Mongolia/MN11-F 2271/2011(H3N8)"	P,N,P,N,N,N	"HI:>=40"	HI value >=1:40 considered positive
12ME-160	"HI for A/equine/Ohio/2003 (H3N8), A/wild bird/Mongolia/881-V/2009(H3N8), HI for A/wild bird/Mongolia/963-V/2009 (H3N8), HI for A/wild bird/Mongolia/MN11-F 2076/2011(H3N8), HI for A/wild bird/Mongolia/MN11-F 2106/2011(H3N8), HI for A/wild bird/Mongolia/MN11-F 2271/2011(H3N8)"	P,N,P,N,N,N	"HI:>=40"	HI value >=1:40 considered positive
12ME-161	"HI for A/equine/Ohio/2003 (H3N8), A/wild bird/Mongolia/881-V/2009(H3N8), HI for A/wild bird/Mongolia/963-V/2009 (H3N8), HI for A/wild bird/Mongolia/MN11-F 2076/2011(H3N8), HI for A/wild bird/Mongolia/MN11-F 2106/2011(H3N8), HI for A/wild bird/Mongolia/MN11-F 2271/2011(H3N8)"	P,N,N,N,N,N	"HI:>=40"	HI value >=1:40 considered positive
12ME-162	"HI for A/equine/Ohio/2003 (H3N8), A/wild bird/Mongolia/881-V/2009(H3N8), HI for A/wild bird/Mongolia/963-V/2009 (H3N8), HI for A/wild bird/Mongolia/MN11-F 2076/2011(H3N8), HI for A/wild bird/Mongolia/MN11-F 2106/2011(H3N8), HI for A/wild bird/Mongolia/MN11-F 2271/2011(H3N8)"	P,N,N,N,N,N	"HI:>=40"	HI value >=1:40 considered positive
12ME-163	"HI for A/equine/Ohio/2003 (H3N8), A/wild bird/Mongolia/881-V/2009(H3N8), HI for A/wild bird/Mongolia/963-V/2009 (H3N8), HI for A/wild bird/Mongolia/MN11-F 2076/2011(H3N8), HI for A/wild bird/Mongolia/MN11-F 2106/2011(H3N8), HI for A/wild bird/Mongolia/MN11-F 2271/2011(H3N8)"	P,N,P,N,N,N	"HI:>=40"	HI value >=1:40 considered positive
12ME-164	"HI for A/equine/Ohio/2003 (H3N8), A/wild bird/Mongolia/881-V/2009(H3N8), HI for A/wild bird/Mongolia/963-V/2009 (H3N8), HI for A/wild bird/Mongolia/MN11-F 2076/2011(H3N8), HI for A/wild bird/Mongolia/MN11-F 2106/2011(H3N8), HI for A/wild bird/Mongolia/MN11-F 2271/2011(H3N8)"	P,N,P,N,N,N	"HI:>=40"	HI value >=1:40 considered positive
12ME-165	"HI for A/equine/Ohio/2003 (H3N8), A/wild bird/Mongolia/881-V/2009(H3N8), HI for A/wild bird/Mongolia/963-V/2009 (H3N8), HI for A/wild bird/Mongolia/MN11-F 2076/2011(H3N8), HI for A/wild bird/Mongolia/MN11-F 2106/2011(H3N8), HI for A/wild bird/Mongolia/MN11-F 2271/2011(H3N8)"	P,N,N,P,N,N	"HI:>=40"	HI value >=1:40 considered positive
12ME-166	"HI for A/equine/Ohio/2003 (H3N8), A/wild bird/Mongolia/881-V/2009(H3N8), HI for A/wild bird/Mongolia/963-V/2009 (H3N8), HI for A/wild bird/Mongolia/MN11-F 2076/2011(H3N8), HI for A/wild bird/Mongolia/MN11-F 2106/2011(H3N8), HI for A/wild bird/Mongolia/MN11-F 2271/2011(H3N8)"	P,N,N,P,P,N	"HI:>=40"	HI value >=1:40 considered positive
12ME-167	"HI for A/equine/Ohio/2003 (H3N8), A/wild bird/Mongolia/881-V/2009(H3N8), HI for A/wild bird/Mongolia/963-V/2009 (H3N8), HI for A/wild bird/Mongolia/MN11-F 2076/2011(H3N8), HI for A/wild bird/Mongolia/MN11-F 2106/2011(H3N8), HI for A/wild bird/Mongolia/MN11-F 2271/2011(H3N8)"	P,N,N,P,P,N	"HI:>=40"	HI value >=1:40 considered positive
12ME-168	"HI for A/equine/Ohio/2003 (H3N8), A/wild bird/Mongolia/881-V/2009(H3N8), HI for A/wild bird/Mongolia/963-V/2009 (H3N8), HI for A/wild bird/Mongolia/MN11-F 2076/2011(H3N8), HI for A/wild bird/Mongolia/MN11-F 2106/2011(H3N8), HI for A/wild bird/Mongolia/MN11-F 2271/2011(H3N8)"	N,N,N,N,N,N	"HI:>=40"	HI value >=1:40 considered positive
12ME-169	"HI for A/equine/Ohio/2003 (H3N8), A/wild bird/Mongolia/881-V/2009(H3N8), HI for A/wild bird/Mongolia/963-V/2009 (H3N8), HI for A/wild bird/Mongolia/MN11-F 2076/2011(H3N8), HI for A/wild bird/Mongolia/MN11-F 2106/2011(H3N8), HI for A/wild bird/Mongolia/MN11-F 2271/2011(H3N8)"	N,N,N,N,N,N	"HI:>=40"	HI value >=1:40 considered positive
12ME-170	"HI for A/equine/Ohio/2003 (H3N8), A/wild bird/Mongolia/881-V/2009(H3N8), HI for A/wild bird/Mongolia/963-V/2009 (H3N8), HI for A/wild bird/Mongolia/MN11-F 2076/2011(H3N8), HI for A/wild bird/Mongolia/MN11-F 2106/2011(H3N8), HI for A/wild bird/Mongolia/MN11-F 2271/2011(H3N8)"	N,N,N,N,N,N	"HI:>=40"	HI value >=1:40 considered positive
12ME-171	"HI for A/equine/Ohio/2003 (H3N8), A/wild bird/Mongolia/881-V/2009(H3N8), HI for A/wild bird/Mongolia/963-V/2009 (H3N8), HI for A/wild bird/Mongolia/MN11-F 2076/2011(H3N8), HI for A/wild bird/Mongolia/MN11-F 2106/2011(H3N8), HI for A/wild bird/Mongolia/MN11-F 2271/2011(H3N8)"	P,N,P,N,N,N	"HI:>=40"	HI value >=1:40 considered positive
12ME-172	"HI for A/equine/Ohio/2003 (H3N8), A/wild bird/Mongolia/881-V/2009(H3N8), HI for A/wild bird/Mongolia/963-V/2009 (H3N8), HI for A/wild bird/Mongolia/MN11-F 2076/2011(H3N8), HI for A/wild bird/Mongolia/MN11-F 2106/2011(H3N8), HI for A/wild bird/Mongolia/MN11-F 2271/2011(H3N8)"	P,N,P,N,N,N	"HI:>=40"	HI value >=1:40 considered positive
12ME-173	"HI for A/equine/Ohio/2003 (H3N8), A/wild bird/Mongolia/881-V/2009(H3N8), HI for A/wild bird/Mongolia/963-V/2009 (H3N8), HI for A/wild bird/Mongolia/MN11-F 2076/2011(H3N8), HI for A/wild bird/Mongolia/MN11-F 2106/2011(H3N8), HI for A/wild bird/Mongolia/MN11-F 2271/2011(H3N8)"	P,N,N,N,N,N	"HI:>=40"	HI value >=1:40 considered positive
12ME-174	"HI for A/equine/Ohio/2003 (H3N8), A/wild bird/Mongolia/881-V/2009(H3N8), HI for A/wild bird/Mongolia/963-V/2009 (H3N8), HI for A/wild bird/Mongolia/MN11-F 2076/2011(H3N8), HI for A/wild bird/Mongolia/MN11-F 2106/2011(H3N8), HI for A/wild bird/Mongolia/MN11-F 2271/2011(H3N8)"	P,N,N,N,N,N	"HI:>=40"	HI value >=1:40 considered positive
12ME-175	"HI for A/equine/Ohio/2003 (H3N8), A/wild bird/Mongolia/881-V/2009(H3N8), HI for A/wild bird/Mongolia/963-V/2009 (H3N8), HI for A/wild bird/Mongolia/MN11-F 2076/2011(H3N8), HI for A/wild bird/Mongolia/MN11-F 2106/2011(H3N8), HI for A/wild bird/Mongolia/MN11-F 2271/2011(H3N8)"	P,N,N,N,N,N	"HI:>=40"	HI value >=1:40 considered positive
12ME-176	"HI for A/equine/Ohio/2003 (H3N8), A/wild bird/Mongolia/881-V/2009(H3N8), HI for A/wild bird/Mongolia/963-V/2009 (H3N8), HI for A/wild bird/Mongolia/MN11-F 2076/2011(H3N8), HI for A/wild bird/Mongolia/MN11-F 2106/2011(H3N8), HI for A/wild bird/Mongolia/MN11-F 2271/2011(H3N8)"	P,N,N,N,N,N	"HI:>=40"	HI value >=1:40 considered positive
12ME-177	"HI for A/equine/Ohio/2003 (H3N8), A/wild bird/Mongolia/881-V/2009(H3N8), HI for A/wild bird/Mongolia/963-V/2009 (H3N8), HI for A/wild bird/Mongolia/MN11-F 2076/2011(H3N8), HI for A/wild bird/Mongolia/MN11-F 2106/2011(H3N8), HI for A/wild bird/Mongolia/MN11-F 2271/2011(H3N8)"	P,N,N,N,N,N	"HI:>=40"	HI value >=1:40 considered positive
12ME-178	"HI for A/equine/Ohio/2003 (H3N8), A/wild bird/Mongolia/881-V/2009(H3N8), HI for A/wild bird/Mongolia/963-V/2009 (H3N8), HI for A/wild bird/Mongolia/MN11-F 2076/2011(H3N8), HI for A/wild bird/Mongolia/MN11-F 2106/2011(H3N8), HI for A/wild bird/Mongolia/MN11-F 2271/2011(H3N8)"	P,N,N,N,N,N	"HI:>=40"	HI value >=1:40 considered positive
12ME-179	"HI for A/equine/Ohio/2003 (H3N8), A/wild bird/Mongolia/881-V/2009(H3N8), HI for A/wild bird/Mongolia/963-V/2009 (H3N8), HI for A/wild bird/Mongolia/MN11-F 2076/2011(H3N8), HI for A/wild bird/Mongolia/MN11-F 2106/2011(H3N8), HI for A/wild bird/Mongolia/MN11-F 2271/2011(H3N8)"	P,N,N,N,N,N	"HI:>=40"	HI value >=1:40 considered positive
12ME-180	"HI for A/equine/Ohio/2003 (H3N8), A/wild bird/Mongolia/881-V/2009(H3N8), HI for A/wild bird/Mongolia/963-V/2009 (H3N8), HI for A/wild bird/Mongolia/MN11-F 2076/2011(H3N8), HI for A/wild bird/Mongolia/MN11-F 2106/2011(H3N8), HI for A/wild bird/Mongolia/MN11-F 2271/2011(H3N8)"	P,N,N,N,N,N	"HI:>=40"	HI value >=1:40 considered positive
12ME-181	"HI for A/equine/Ohio/2003 (H3N8), A/wild bird/Mongolia/881-V/2009(H3N8), HI for A/wild bird/Mongolia/963-V/2009 (H3N8), HI for A/wild bird/Mongolia/MN11-F 2076/2011(H3N8), HI for A/wild bird/Mongolia/MN11-F 2106/2011(H3N8), HI for A/wild bird/Mongolia/MN11-F 2271/2011(H3N8)"	P,N,N,N,N,N	"HI:>=40"	HI value >=1:40 considered positive
12ME-182	"HI for A/equine/Ohio/2003 (H3N8), A/wild bird/Mongolia/881-V/2009(H3N8), HI for A/wild bird/Mongolia/963-V/2009 (H3N8), HI for A/wild bird/Mongolia/MN11-F 2076/2011(H3N8), HI for A/wild bird/Mongolia/MN11-F 2106/2011(H3N8), HI for A/wild bird/Mongolia/MN11-F 2271/2011(H3N8)"	N,N,N,N,N,N	"HI:>=40"	HI value >=1:40 considered positive
12ME-183	"HI for A/equine/Ohio/2003 (H3N8), A/wild bird/Mongolia/881-V/2009(H3N8), HI for A/wild bird/Mongolia/963-V/2009 (H3N8), HI for A/wild bird/Mongolia/MN11-F 2076/2011(H3N8), HI for A/wild bird/Mongolia/MN11-F 2106/2011(H3N8), HI for A/wild bird/Mongolia/MN11-F 2271/2011(H3N8)"	N,N,N,N,N,N	"HI:>=40"	HI value >=1:40 considered positive
12ME-184	"HI for A/equine/Ohio/2003 (H3N8), A/wild bird/Mongolia/881-V/2009(H3N8), HI for A/wild bird/Mongolia/963-V/2009 (H3N8), HI for A/wild bird/Mongolia/MN11-F 2076/2011(H3N8), HI for A/wild bird/Mongolia/MN11-F 2106/2011(H3N8), HI for A/wild bird/Mongolia/MN11-F 2271/2011(H3N8)"	P,N,N,N,N,N	"HI:>=40"	HI value >=1:40 considered positive
12ME-185	"HI for A/equine/Ohio/2003 (H3N8), A/wild bird/Mongolia/881-V/2009(H3N8), HI for A/wild bird/Mongolia/963-V/2009 (H3N8), HI for A/wild bird/Mongolia/MN11-F 2076/2011(H3N8), HI for A/wild bird/Mongolia/MN11-F 2106/2011(H3N8), HI for A/wild bird/Mongolia/MN11-F 2271/2011(H3N8)"	P,N,N,N,N,N	"HI:>=40"	HI value >=1:40 considered positive
12ME-186	"HI for A/equine/Ohio/2003 (H3N8), A/wild bird/Mongolia/881-V/2009(H3N8), HI for A/wild bird/Mongolia/963-V/2009 (H3N8), HI for A/wild bird/Mongolia/MN11-F 2076/2011(H3N8), HI for A/wild bird/Mongolia/MN11-F 2106/2011(H3N8), HI for A/wild bird/Mongolia/MN11-F 2271/2011(H3N8)"	P,N,P,N,N,N	"HI:>=40"	HI value >=1:40 considered positive
12ME-187	"HI for A/equine/Ohio/2003 (H3N8), A/wild bird/Mongolia/881-V/2009(H3N8), HI for A/wild bird/Mongolia/963-V/2009 (H3N8), HI for A/wild bird/Mongolia/MN11-F 2076/2011(H3N8), HI for A/wild bird/Mongolia/MN11-F 2106/2011(H3N8), HI for A/wild bird/Mongolia/MN11-F 2271/2011(H3N8)"	P,N,P,N,N,N	"HI:>=40"	HI value >=1:40 considered positive
12ME-188	"HI for A/equine/Ohio/2003 (H3N8), A/wild bird/Mongolia/881-V/2009(H3N8), HI for A/wild bird/Mongolia/963-V/2009 (H3N8), HI for A/wild bird/Mongolia/MN11-F 2076/2011(H3N8), HI for A/wild bird/Mongolia/MN11-F 2106/2011(H3N8), HI for A/wild bird/Mongolia/MN11-F 2271/2011(H3N8)"	P,N,P,N,N,N	"HI:>=40"	HI value >=1:40 considered positive
12ME-189	"HI for A/equine/Ohio/2003 (H3N8), A/wild bird/Mongolia/881-V/2009(H3N8), HI for A/wild bird/Mongolia/963-V/2009 (H3N8), HI for A/wild bird/Mongolia/MN11-F 2076/2011(H3N8), HI for A/wild bird/Mongolia/MN11-F 2106/2011(H3N8), HI for A/wild bird/Mongolia/MN11-F 2271/2011(H3N8)"	P,N,N,N,N,N	"HI:>=40"	HI value >=1:40 considered positive
12ME-190	"HI for A/equine/Ohio/2003 (H3N8), A/wild bird/Mongolia/881-V/2009(H3N8), HI for A/wild bird/Mongolia/963-V/2009 (H3N8), HI for A/wild bird/Mongolia/MN11-F 2076/2011(H3N8), HI for A/wild bird/Mongolia/MN11-F 2106/2011(H3N8), HI for A/wild bird/Mongolia/MN11-F 2271/2011(H3N8)"	P,N,N,N,N,N	"HI:>=40"	HI value >=1:40 considered positive
12ME-191	"HI for A/equine/Ohio/2003 (H3N8), A/wild bird/Mongolia/881-V/2009(H3N8), HI for A/wild bird/Mongolia/963-V/2009 (H3N8), HI for A/wild bird/Mongolia/MN11-F 2076/2011(H3N8), HI for A/wild bird/Mongolia/MN11-F 2106/2011(H3N8), HI for A/wild bird/Mongolia/MN11-F 2271/2011(H3N8)"	P,N,N,N,N,N	"HI:>=40"	HI value >=1:40 considered positive
12ME-192	"HI for A/equine/Ohio/2003 (H3N8), A/wild bird/Mongolia/881-V/2009(H3N8), HI for A/wild bird/Mongolia/963-V/2009 (H3N8), HI for A/wild bird/Mongolia/MN11-F 2076/2011(H3N8), HI for A/wild bird/Mongolia/MN11-F 2106/2011(H3N8), HI for A/wild bird/Mongolia/MN11-F 2271/2011(H3N8)"	P,N,N,N,N,N	"HI:>=40"	HI value >=1:40 considered positive
12ME-193	"HI for A/equine/Ohio/2003 (H3N8), A/wild bird/Mongolia/881-V/2009(H3N8), HI for A/wild bird/Mongolia/963-V/2009 (H3N8), HI for A/wild bird/Mongolia/MN11-F 2076/2011(H3N8), HI for A/wild bird/Mongolia/MN11-F 2106/2011(H3N8), HI for A/wild bird/Mongolia/MN11-F 2271/2011(H3N8)"	P,N,N,N,N,N	"HI:>=40"	HI value >=1:40 considered positive
12ME-194	"HI for A/equine/Ohio/2003 (H3N8), A/wild bird/Mongolia/881-V/2009(H3N8), HI for A/wild bird/Mongolia/963-V/2009 (H3N8), HI for A/wild bird/Mongolia/MN11-F 2076/2011(H3N8), HI for A/wild bird/Mongolia/MN11-F 2106/2011(H3N8), HI for A/wild bird/Mongolia/MN11-F 2271/2011(H3N8)"	P,N,N,N,N,N	"HI:>=40"	HI value >=1:40 considered positive
12ME-195	"HI for A/equine/Ohio/2003 (H3N8), A/wild bird/Mongolia/881-V/2009(H3N8), HI for A/wild bird/Mongolia/963-V/2009 (H3N8), HI for A/wild bird/Mongolia/MN11-F 2076/2011(H3N8), HI for A/wild bird/Mongolia/MN11-F 2106/2011(H3N8), HI for A/wild bird/Mongolia/MN11-F 2271/2011(H3N8)"	P,N,N,N,N,N	"HI:>=40"	HI value >=1:40 considered positive
12ME-196	"HI for A/equine/Ohio/2003 (H3N8), A/wild bird/Mongolia/881-V/2009(H3N8), HI for A/wild bird/Mongolia/963-V/2009 (H3N8), HI for A/wild bird/Mongolia/MN11-F 2076/2011(H3N8), HI for A/wild bird/Mongolia/MN11-F 2106/2011(H3N8), HI for A/wild bird/Mongolia/MN11-F 2271/2011(H3N8)"	P,N,N,N,N,N	"HI:>=40"	HI value >=1:40 considered positive
12ME-197	"HI for A/equine/Ohio/2003 (H3N8), A/wild bird/Mongolia/881-V/2009(H3N8), HI for A/wild bird/Mongolia/963-V/2009 (H3N8), HI for A/wild bird/Mongolia/MN11-F 2076/2011(H3N8), HI for A/wild bird/Mongolia/MN11-F 2106/2011(H3N8), HI for A/wild bird/Mongolia/MN11-F 2271/2011(H3N8)"	P,N,N,N,N,N	"HI:>=40"	HI value >=1:40 considered positive
12ME-198	"HI for A/equine/Ohio/2003 (H3N8), A/wild bird/Mongolia/881-V/2009(H3N8), HI for A/wild bird/Mongolia/963-V/2009 (H3N8), HI for A/wild bird/Mongolia/MN11-F 2076/2011(H3N8), HI for A/wild bird/Mongolia/MN11-F 2106/2011(H3N8), HI for A/wild bird/Mongolia/MN11-F 2271/2011(H3N8)"	P,N,N,N,N,N	"HI:>=40"	HI value >=1:40 considered positive
12ME-199	"HI for A/equine/Ohio/2003 (H3N8), A/wild bird/Mongolia/881-V/2009(H3N8), HI for A/wild bird/Mongolia/963-V/2009 (H3N8), HI for A/wild bird/Mongolia/MN11-F 2076/2011(H3N8), HI for A/wild bird/Mongolia/MN11-F 2106/2011(H3N8), HI for A/wild bird/Mongolia/MN11-F 2271/2011(H3N8)"	P,N,N,N,N,N	"HI:>=40"	HI value >=1:40 considered positive
12ME-200	"HI for A/equine/Ohio/2003 (H3N8), A/wild bird/Mongolia/881-V/2009(H3N8), HI for A/wild bird/Mongolia/963-V/2009 (H3N8), HI for A/wild bird/Mongolia/MN11-F 2076/2011(H3N8), HI for A/wild bird/Mongolia/MN11-F 2106/2011(H3N8), HI for A/wild bird/Mongolia/MN11-F 2271/2011(H3N8)"	P,N,N,N,N,N	"HI:>=40"	HI value >=1:40 considered positive
12ME-201	"HI for A/equine/Ohio/2003 (H3N8), A/wild bird/Mongolia/881-V/2009(H3N8), HI for A/wild bird/Mongolia/963-V/2009 (H3N8), HI for A/wild bird/Mongolia/MN11-F 2076/2011(H3N8), HI for A/wild bird/Mongolia/MN11-F 2106/2011(H3N8), HI for A/wild bird/Mongolia/MN11-F 2271/2011(H3N8)"	N,N,N,N,N,N	"HI:>=40"	HI value >=1:40 considered positive
12ME-202	"HI for A/equine/Ohio/2003 (H3N8), A/wild bird/Mongolia/881-V/2009(H3N8), HI for A/wild bird/Mongolia/963-V/2009 (H3N8), HI for A/wild bird/Mongolia/MN11-F 2076/2011(H3N8), HI for A/wild bird/Mongolia/MN11-F 2106/2011(H3N8), HI for A/wild bird/Mongolia/MN11-F 2271/2011(H3N8)"	N,N,N,N,N,N	"HI:>=40"	HI value >=1:40 considered positive
12ME-203	"HI for A/equine/Ohio/2003 (H3N8), A/wild bird/Mongolia/881-V/2009(H3N8), HI for A/wild bird/Mongolia/963-V/2009 (H3N8), HI for A/wild bird/Mongolia/MN11-F 2076/2011(H3N8), HI for A/wild bird/Mongolia/MN11-F 2106/2011(H3N8), HI for A/wild bird/Mongolia/MN11-F 2271/2011(H3N8)"	N,N,N,N,N,N	"HI:>=40"	HI value >=1:40 considered positive
12ME-204	"HI for A/equine/Ohio/2003 (H3N8), A/wild bird/Mongolia/881-V/2009(H3N8), HI for A/wild bird/Mongolia/963-V/2009 (H3N8), HI for A/wild bird/Mongolia/MN11-F 2076/2011(H3N8), HI for A/wild bird/Mongolia/MN11-F 2106/2011(H3N8), HI for A/wild bird/Mongolia/MN11-F 2271/2011(H3N8)"	N,N,P,N,N,N	"HI:>=40"	HI value >=1:40 considered positive
12ME-205	"HI for A/equine/Ohio/2003 (H3N8), A/wild bird/Mongolia/881-V/2009(H3N8), HI for A/wild bird/Mongolia/963-V/2009 (H3N8), HI for A/wild bird/Mongolia/MN11-F 2076/2011(H3N8), HI for A/wild bird/Mongolia/MN11-F 2106/2011(H3N8), HI for A/wild bird/Mongolia/MN11-F 2271/2011(H3N8)"	P,P,N,P,N,N	"HI:>=40"	HI value >=1:40 considered positive
12ME-206	"HI for A/equine/Ohio/2003 (H3N8), A/wild bird/Mongolia/881-V/2009(H3N8), HI for A/wild bird/Mongolia/963-V/2009 (H3N8), HI for A/wild bird/Mongolia/MN11-F 2076/2011(H3N8), HI for A/wild bird/Mongolia/MN11-F 2106/2011(H3N8), HI for A/wild bird/Mongolia/MN11-F 2271/2011(H3N8)"	P,N,N,N,N,N	"HI:>=40"	HI value >=1:40 considered positive
12ME-207	"HI for A/equine/Ohio/2003 (H3N8), A/wild bird/Mongolia/881-V/2009(H3N8), HI for A/wild bird/Mongolia/963-V/2009 (H3N8), HI for A/wild bird/Mongolia/MN11-F 2076/2011(H3N8), HI for A/wild bird/Mongolia/MN11-F 2106/2011(H3N8), HI for A/wild bird/Mongolia/MN11-F 2271/2011(H3N8)"	P,N,N,N,N,N	"HI:>=40"	HI value >=1:40 considered positive
12ME-208	"HI for A/equine/Ohio/2003 (H3N8), A/wild bird/Mongolia/881-V/2009(H3N8), HI for A/wild bird/Mongolia/963-V/2009 (H3N8), HI for A/wild bird/Mongolia/MN11-F 2076/2011(H3N8), HI for A/wild bird/Mongolia/MN11-F 2106/2011(H3N8), HI for A/wild bird/Mongolia/MN11-F 2271/2011(H3N8)"	N,N,N,N,N,N	"HI:>=40"	HI value >=1:40 considered positive
12ME-209	"HI for A/equine/Ohio/2003 (H3N8), A/wild bird/Mongolia/881-V/2009(H3N8), HI for A/wild bird/Mongolia/963-V/2009 (H3N8), HI for A/wild bird/Mongolia/MN11-F 2076/2011(H3N8), HI for A/wild bird/Mongolia/MN11-F 2106/2011(H3N8), HI for A/wild bird/Mongolia/MN11-F 2271/2011(H3N8)"	P,N,N,N,N,N	"HI:>=40"	HI value >=1:40 considered positive
12ME-210	"HI for A/equine/Ohio/2003 (H3N8), A/wild bird/Mongolia/881-V/2009(H3N8), HI for A/wild bird/Mongolia/963-V/2009 (H3N8), HI for A/wild bird/Mongolia/MN11-F 2076/2011(H3N8), HI for A/wild bird/Mongolia/MN11-F 2106/2011(H3N8), HI for A/wild bird/Mongolia/MN11-F 2271/2011(H3N8)"	P,N,N,N,N,N	"HI:>=40"	HI value >=1:40 considered positive
12ME-211	"HI for A/equine/Ohio/2003 (H3N8), A/wild bird/Mongolia/881-V/2009(H3N8), HI for A/wild bird/Mongolia/963-V/2009 (H3N8), HI for A/wild bird/Mongolia/MN11-F 2076/2011(H3N8), HI for A/wild bird/Mongolia/MN11-F 2106/2011(H3N8), HI for A/wild bird/Mongolia/MN11-F 2271/2011(H3N8)"	N,N,N,N,N,N	"HI:>=40"	HI value >=1:40 considered positive
12ME-212	"HI for A/equine/Ohio/2003 (H3N8), A/wild bird/Mongolia/881-V/2009(H3N8), HI for A/wild bird/Mongolia/963-V/2009 (H3N8), HI for A/wild bird/Mongolia/MN11-F 2076/2011(H3N8), HI for A/wild bird/Mongolia/MN11-F 2106/2011(H3N8), HI for A/wild bird/Mongolia/MN11-F 2271/2011(H3N8)"	N,N,P,N,N,P	"HI:>=40"	HI value >=1:40 considered positive
12ME-213	"HI for A/equine/Ohio/2003 (H3N8), A/wild bird/Mongolia/881-V/2009(H3N8), HI for A/wild bird/Mongolia/963-V/2009 (H3N8), HI for A/wild bird/Mongolia/MN11-F 2076/2011(H3N8), HI for A/wild bird/Mongolia/MN11-F 2106/2011(H3N8), HI for A/wild bird/Mongolia/MN11-F 2271/2011(H3N8)"	P,N,N,N,N,N	"HI:>=40"	HI value >=1:40 considered positive
12ME-214	"HI for A/equine/Ohio/2003 (H3N8), A/wild bird/Mongolia/881-V/2009(H3N8), HI for A/wild bird/Mongolia/963-V/2009 (H3N8), HI for A/wild bird/Mongolia/MN11-F 2076/2011(H3N8), HI for A/wild bird/Mongolia/MN11-F 2106/2011(H3N8), HI for A/wild bird/Mongolia/MN11-F 2271/2011(H3N8)"	P,N,N,N,N,N	"HI:>=40"	HI value >=1:40 considered positive
12ME-215	"HI for A/equine/Ohio/2003 (H3N8), A/wild bird/Mongolia/881-V/2009(H3N8), HI for A/wild bird/Mongolia/963-V/2009 (H3N8), HI for A/wild bird/Mongolia/MN11-F 2076/2011(H3N8), HI for A/wild bird/Mongolia/MN11-F 2106/2011(H3N8), HI for A/wild bird/Mongolia/MN11-F 2271/2011(H3N8)"	N,N,N,N,N,N	"HI:>=40"	HI value >=1:40 considered positive
12ME-216	"HI for A/equine/Ohio/2003 (H3N8), A/wild bird/Mongolia/881-V/2009(H3N8), HI for A/wild bird/Mongolia/963-V/2009 (H3N8), HI for A/wild bird/Mongolia/MN11-F 2076/2011(H3N8), HI for A/wild bird/Mongolia/MN11-F 2106/2011(H3N8), HI for A/wild bird/Mongolia/MN11-F 2271/2011(H3N8)"	N,N,N,N,N,N	"HI:>=40"	HI value >=1:40 considered positive
12ME-217	"HI for A/equine/Ohio/2003 (H3N8), A/wild bird/Mongolia/881-V/2009(H3N8), HI for A/wild bird/Mongolia/963-V/2009 (H3N8), HI for A/wild bird/Mongolia/MN11-F 2076/2011(H3N8), HI for A/wild bird/Mongolia/MN11-F 2106/2011(H3N8), HI for A/wild bird/Mongolia/MN11-F 2271/2011(H3N8)"	N,N,N,N,N,N	"HI:>=40"	HI value >=1:40 considered positive
12ME-218	"HI for A/equine/Ohio/2003 (H3N8), A/wild bird/Mongolia/881-V/2009(H3N8), HI for A/wild bird/Mongolia/963-V/2009 (H3N8), HI for A/wild bird/Mongolia/MN11-F 2076/2011(H3N8), HI for A/wild bird/Mongolia/MN11-F 2106/2011(H3N8), HI for A/wild bird/Mongolia/MN11-F 2271/2011(H3N8)"	N,N,N,N,N,N	"HI:>=40"	HI value >=1:40 considered positive
12ME-219	"HI for A/equine/Ohio/2003 (H3N8), A/wild bird/Mongolia/881-V/2009(H3N8), HI for A/wild bird/Mongolia/963-V/2009 (H3N8), HI for A/wild bird/Mongolia/MN11-F 2076/2011(H3N8), HI for A/wild bird/Mongolia/MN11-F 2106/2011(H3N8), HI for A/wild bird/Mongolia/MN11-F 2271/2011(H3N8)"	N,N,P,N,N,N	"HI:>=40"	HI value >=1:40 considered positive
12ME-220	"HI for A/equine/Ohio/2003 (H3N8), A/wild bird/Mongolia/881-V/2009(H3N8), HI for A/wild bird/Mongolia/963-V/2009 (H3N8), HI for A/wild bird/Mongolia/MN11-F 2076/2011(H3N8), HI for A/wild bird/Mongolia/MN11-F 2106/2011(H3N8), HI for A/wild bird/Mongolia/MN11-F 2271/2011(H3N8)"	N,N,P,N,N,N	"HI:>=40"	HI value >=1:40 considered positive
12ME-221	"HI for A/equine/Ohio/2003 (H3N8), A/wild bird/Mongolia/881-V/2009(H3N8), HI for A/wild bird/Mongolia/963-V/2009 (H3N8), HI for A/wild bird/Mongolia/MN11-F 2076/2011(H3N8), HI for A/wild bird/Mongolia/MN11-F 2106/2011(H3N8), HI for A/wild bird/Mongolia/MN11-F 2271/2011(H3N8)"	P,N,P,N,N,N	"HI:>=40"	HI value >=1:40 considered positive
12ME-222	"HI for A/equine/Ohio/2003 (H3N8), A/wild bird/Mongolia/881-V/2009(H3N8), HI for A/wild bird/Mongolia/963-V/2009 (H3N8), HI for A/wild bird/Mongolia/MN11-F 2076/2011(H3N8), HI for A/wild bird/Mongolia/MN11-F 2106/2011(H3N8), HI for A/wild bird/Mongolia/MN11-F 2271/2011(H3N8)"	P,N,P,N,N,N	"HI:>=40"	HI value >=1:40 considered positive
12ME-223	"HI for A/equine/Ohio/2003 (H3N8), A/wild bird/Mongolia/881-V/2009(H3N8), HI for A/wild bird/Mongolia/963-V/2009 (H3N8), HI for A/wild bird/Mongolia/MN11-F 2076/2011(H3N8), HI for A/wild bird/Mongolia/MN11-F 2106/2011(H3N8), HI for A/wild bird/Mongolia/MN11-F 2271/2011(H3N8)"	P,N,P,N,N,N	"HI:>=40"	HI value >=1:40 considered positive
12ME-224	"HI for A/equine/Ohio/2003 (H3N8), A/wild bird/Mongolia/881-V/2009(H3N8), HI for A/wild bird/Mongolia/963-V/2009 (H3N8), HI for A/wild bird/Mongolia/MN11-F 2076/2011(H3N8), HI for A/wild bird/Mongolia/MN11-F 2106/2011(H3N8), HI for A/wild bird/Mongolia/MN11-F 2271/2011(H3N8)"	N,N,P,N,N,N	"HI:>=40"	HI value >=1:40 considered positive
12ME-225	"HI for A/equine/Ohio/2003 (H3N8), A/wild bird/Mongolia/881-V/2009(H3N8), HI for A/wild bird/Mongolia/963-V/2009 (H3N8), HI for A/wild bird/Mongolia/MN11-F 2076/2011(H3N8), HI for A/wild bird/Mongolia/MN11-F 2106/2011(H3N8), HI for A/wild bird/Mongolia/MN11-F 2271/2011(H3N8)"	P,P,P,P,P,P	"HI:>=40"	HI value >=1:40 considered positive
12ME-226	"HI for A/equine/Ohio/2003 (H3N8), A/wild bird/Mongolia/881-V/2009(H3N8), HI for A/wild bird/Mongolia/963-V/2009 (H3N8), HI for A/wild bird/Mongolia/MN11-F 2076/2011(H3N8), HI for A/wild bird/Mongolia/MN11-F 2106/2011(H3N8), HI for A/wild bird/Mongolia/MN11-F 2271/2011(H3N8)"	P,N,N,N,N,N	"HI:>=40"	HI value >=1:40 considered positive
12ME-227	"HI for A/equine/Ohio/2003 (H3N8), A/wild bird/Mongolia/881-V/2009(H3N8), HI for A/wild bird/Mongolia/963-V/2009 (H3N8), HI for A/wild bird/Mongolia/MN11-F 2076/2011(H3N8), HI for A/wild bird/Mongolia/MN11-F 2106/2011(H3N8), HI for A/wild bird/Mongolia/MN11-F 2271/2011(H3N8)"	N,N,N,N,N,N	"HI:>=40"	HI value >=1:40 considered positive
12ME-228	"HI for A/equine/Ohio/2003 (H3N8), A/wild bird/Mongolia/881-V/2009(H3N8), HI for A/wild bird/Mongolia/963-V/2009 (H3N8), HI for A/wild bird/Mongolia/MN11-F 2076/2011(H3N8), HI for A/wild bird/Mongolia/MN11-F 2106/2011(H3N8), HI for A/wild bird/Mongolia/MN11-F 2271/2011(H3N8)"	N,N,N,N,N,N	"HI:>=40"	HI value >=1:40 considered positive
12ME-229	"HI for A/equine/Ohio/2003 (H3N8), A/wild bird/Mongolia/881-V/2009(H3N8), HI for A/wild bird/Mongolia/963-V/2009 (H3N8), HI for A/wild bird/Mongolia/MN11-F 2076/2011(H3N8), HI for A/wild bird/Mongolia/MN11-F 2106/2011(H3N8), HI for A/wild bird/Mongolia/MN11-F 2271/2011(H3N8)"	P,N,N,N,N,N	"HI:>=40"	HI value >=1:40 considered positive
12ME-230	"HI for A/equine/Ohio/2003 (H3N8), A/wild bird/Mongolia/881-V/2009(H3N8), HI for A/wild bird/Mongolia/963-V/2009 (H3N8), HI for A/wild bird/Mongolia/MN11-F 2076/2011(H3N8), HI for A/wild bird/Mongolia/MN11-F 2106/2011(H3N8), HI for A/wild bird/Mongolia/MN11-F 2271/2011(H3N8)"	N,N,N,N,N,N	"HI:>=40"	HI value >=1:40 considered positive
12ME-231	"HI for A/equine/Ohio/2003 (H3N8), A/wild bird/Mongolia/881-V/2009(H3N8), HI for A/wild bird/Mongolia/963-V/2009 (H3N8), HI for A/wild bird/Mongolia/MN11-F 2076/2011(H3N8), HI for A/wild bird/Mongolia/MN11-F 2106/2011(H3N8), HI for A/wild bird/Mongolia/MN11-F 2271/2011(H3N8)"	P,N,N,N,N,N	"HI:>=40"	HI value >=1:40 considered positive
12ME-232	"HI for A/equine/Ohio/2003 (H3N8), A/wild bird/Mongolia/881-V/2009(H3N8), HI for A/wild bird/Mongolia/963-V/2009 (H3N8), HI for A/wild bird/Mongolia/MN11-F 2076/2011(H3N8), HI for A/wild bird/Mongolia/MN11-F 2106/2011(H3N8), HI for A/wild bird/Mongolia/MN11-F 2271/2011(H3N8)"	P,N,P,N,N,N	"HI:>=40"	HI value >=1:40 considered positive
12ME-233	"HI for A/equine/Ohio/2003 (H3N8), A/wild bird/Mongolia/881-V/2009(H3N8), HI for A/wild bird/Mongolia/963-V/2009 (H3N8), HI for A/wild bird/Mongolia/MN11-F 2076/2011(H3N8), HI for A/wild bird/Mongolia/MN11-F 2106/2011(H3N8), HI for A/wild bird/Mongolia/MN11-F 2271/2011(H3N8)"	P,N,N,N,N,N	"HI:>=40"	HI value >=1:40 considered positive
12ME-234	"HI for A/equine/Ohio/2003 (H3N8), A/wild bird/Mongolia/881-V/2009(H3N8), HI for A/wild bird/Mongolia/963-V/2009 (H3N8), HI for A/wild bird/Mongolia/MN11-F 2076/2011(H3N8), HI for A/wild bird/Mongolia/MN11-F 2106/2011(H3N8), HI for A/wild bird/Mongolia/MN11-F 2271/2011(H3N8)"	P,N,N,N,N,N	"HI:>=40"	HI value >=1:40 considered positive
12ME-235	"HI for A/equine/Ohio/2003 (H3N8), A/wild bird/Mongolia/881-V/2009(H3N8), HI for A/wild bird/Mongolia/963-V/2009 (H3N8), HI for A/wild bird/Mongolia/MN11-F 2076/2011(H3N8), HI for A/wild bird/Mongolia/MN11-F 2106/2011(H3N8), HI for A/wild bird/Mongolia/MN11-F 2271/2011(H3N8)"	P,N,N,N,N,N	"HI:>=40"	HI value >=1:40 considered positive
12ME-236	"HI for A/equine/Ohio/2003 (H3N8), A/wild bird/Mongolia/881-V/2009(H3N8), HI for A/wild bird/Mongolia/963-V/2009 (H3N8), HI for A/wild bird/Mongolia/MN11-F 2076/2011(H3N8), HI for A/wild bird/Mongolia/MN11-F 2106/2011(H3N8), HI for A/wild bird/Mongolia/MN11-F 2271/2011(H3N8)"	P,N,N,N,N,N	"HI:>=40"	HI value >=1:40 considered positive
12ME-237	"HI for A/equine/Ohio/2003 (H3N8), A/wild bird/Mongolia/881-V/2009(H3N8), HI for A/wild bird/Mongolia/963-V/2009 (H3N8), HI for A/wild bird/Mongolia/MN11-F 2076/2011(H3N8), HI for A/wild bird/Mongolia/MN11-F 2106/2011(H3N8), HI for A/wild bird/Mongolia/MN11-F 2271/2011(H3N8)"	P,N,N,N,N,N	"HI:>=40"	HI value >=1:40 considered positive
12ME-238	"HI for A/equine/Ohio/2003 (H3N8), A/wild bird/Mongolia/881-V/2009(H3N8), HI for A/wild bird/Mongolia/963-V/2009 (H3N8), HI for A/wild bird/Mongolia/MN11-F 2076/2011(H3N8), HI for A/wild bird/Mongolia/MN11-F 2106/2011(H3N8), HI for A/wild bird/Mongolia/MN11-F 2271/2011(H3N8)"	P,N,N,P,N,N	"HI:>=40"	HI value >=1:40 considered positive
12ME-239	"HI for A/equine/Ohio/2003 (H3N8), A/wild bird/Mongolia/881-V/2009(H3N8), HI for A/wild bird/Mongolia/963-V/2009 (H3N8), HI for A/wild bird/Mongolia/MN11-F 2076/2011(H3N8), HI for A/wild bird/Mongolia/MN11-F 2106/2011(H3N8), HI for A/wild bird/Mongolia/MN11-F 2271/2011(H3N8)"	P,N,N,P,P,N	"HI:>=40"	HI value >=1:40 considered positive
12ME-240	"HI for A/equine/Ohio/2003 (H3N8), A/wild bird/Mongolia/881-V/2009(H3N8), HI for A/wild bird/Mongolia/963-V/2009 (H3N8), HI for A/wild bird/Mongolia/MN11-F 2076/2011(H3N8), HI for A/wild bird/Mongolia/MN11-F 2106/2011(H3N8), HI for A/wild bird/Mongolia/MN11-F 2271/2011(H3N8)"	N,N,N,N,P,N	"HI:>=40"	HI value >=1:40 considered positive
12ME-241	"HI for A/equine/Ohio/2003 (H3N8), A/wild bird/Mongolia/881-V/2009(H3N8), HI for A/wild bird/Mongolia/963-V/2009 (H3N8), HI for A/wild bird/Mongolia/MN11-F 2076/2011(H3N8), HI for A/wild bird/Mongolia/MN11-F 2106/2011(H3N8), HI for A/wild bird/Mongolia/MN11-F 2271/2011(H3N8)"	P,N,N,N,N,N	"HI:>=40"	HI value >=1:40 considered positive
12ME-242	"HI for A/equine/Ohio/2003 (H3N8), A/wild bird/Mongolia/881-V/2009(H3N8), HI for A/wild bird/Mongolia/963-V/2009 (H3N8), HI for A/wild bird/Mongolia/MN11-F 2076/2011(H3N8), HI for A/wild bird/Mongolia/MN11-F 2106/2011(H3N8), HI for A/wild bird/Mongolia/MN11-F 2271/2011(H3N8)"	P,N,N,N,N,N	"HI:>=40"	HI value >=1:40 considered positive
12ME-243	"HI for A/equine/Ohio/2003 (H3N8), A/wild bird/Mongolia/881-V/2009(H3N8), HI for A/wild bird/Mongolia/963-V/2009 (H3N8), HI for A/wild bird/Mongolia/MN11-F 2076/2011(H3N8), HI for A/wild bird/Mongolia/MN11-F 2106/2011(H3N8), HI for A/wild bird/Mongolia/MN11-F 2271/2011(H3N8)"	N,N,N,N,N,N	"HI:>=40"	HI value >=1:40 considered positive
12ME-244	"HI for A/equine/Ohio/2003 (H3N8), A/wild bird/Mongolia/881-V/2009(H3N8), HI for A/wild bird/Mongolia/963-V/2009 (H3N8), HI for A/wild bird/Mongolia/MN11-F 2076/2011(H3N8), HI for A/wild bird/Mongolia/MN11-F 2106/2011(H3N8), HI for A/wild bird/Mongolia/MN11-F 2271/2011(H3N8)"	N,N,N,N,N,N	"HI:>=40"	HI value >=1:40 considered positive
12ME-245	"HI for A/equine/Ohio/2003 (H3N8), A/wild bird/Mongolia/881-V/2009(H3N8), HI for A/wild bird/Mongolia/963-V/2009 (H3N8), HI for A/wild bird/Mongolia/MN11-F 2076/2011(H3N8), HI for A/wild bird/Mongolia/MN11-F 2106/2011(H3N8), HI for A/wild bird/Mongolia/MN11-F 2271/2011(H3N8)"	N,N,N,N,N,N	"HI:>=40"	HI value >=1:40 considered positive
12ME-246	"HI for A/equine/Ohio/2003 (H3N8), A/wild bird/Mongolia/881-V/2009(H3N8), HI for A/wild bird/Mongolia/963-V/2009 (H3N8), HI for A/wild bird/Mongolia/MN11-F 2076/2011(H3N8), HI for A/wild bird/Mongolia/MN11-F 2106/2011(H3N8), HI for A/wild bird/Mongolia/MN11-F 2271/2011(H3N8)"	N,N,N,N,N,N	"HI:>=40"	HI value >=1:40 considered positive
12ME-247	"HI for A/equine/Ohio/2003 (H3N8), A/wild bird/Mongolia/881-V/2009(H3N8), HI for A/wild bird/Mongolia/963-V/2009 (H3N8), HI for A/wild bird/Mongolia/MN11-F 2076/2011(H3N8), HI for A/wild bird/Mongolia/MN11-F 2106/2011(H3N8), HI for A/wild bird/Mongolia/MN11-F 2271/2011(H3N8)"	P,P,N,N,P,N	"HI:>=40"	HI value >=1:40 considered positive
12ME-248	"HI for A/equine/Ohio/2003 (H3N8), A/wild bird/Mongolia/881-V/2009(H3N8), HI for A/wild bird/Mongolia/963-V/2009 (H3N8), HI for A/wild bird/Mongolia/MN11-F 2076/2011(H3N8), HI for A/wild bird/Mongolia/MN11-F 2106/2011(H3N8), HI for A/wild bird/Mongolia/MN11-F 2271/2011(H3N8)"	N,N,N,N,P,N	"HI:>=40"	HI value >=1:40 considered positive
12ME-249	"HI for A/equine/Ohio/2003 (H3N8), A/wild bird/Mongolia/881-V/2009(H3N8), HI for A/wild bird/Mongolia/963-V/2009 (H3N8), HI for A/wild bird/Mongolia/MN11-F 2076/2011(H3N8), HI for A/wild bird/Mongolia/MN11-F 2106/2011(H3N8), HI for A/wild bird/Mongolia/MN11-F 2271/2011(H3N8)"	P,N,P,P,P,N	"HI:>=40"	HI value >=1:40 considered positive
12ME-250	"HI for A/equine/Ohio/2003 (H3N8), A/wild bird/Mongolia/881-V/2009(H3N8), HI for A/wild bird/Mongolia/963-V/2009 (H3N8), HI for A/wild bird/Mongolia/MN11-F 2076/2011(H3N8), HI for A/wild bird/Mongolia/MN11-F 2106/2011(H3N8), HI for A/wild bird/Mongolia/MN11-F 2271/2011(H3N8)"	P,N,N,N,N,N	"HI:>=40"	HI value >=1:40 considered positive
12ME-251	"HI for A/equine/Ohio/2003 (H3N8), A/wild bird/Mongolia/881-V/2009(H3N8), HI for A/wild bird/Mongolia/963-V/2009 (H3N8), HI for A/wild bird/Mongolia/MN11-F 2076/2011(H3N8), HI for A/wild bird/Mongolia/MN11-F 2106/2011(H3N8), HI for A/wild bird/Mongolia/MN11-F 2271/2011(H3N8)"	N,N,N,N,N,N	"HI:>=40"	HI value >=1:40 considered positive
12ME-252	"HI for A/equine/Ohio/2003 (H3N8), A/wild bird/Mongolia/881-V/2009(H3N8), HI for A/wild bird/Mongolia/963-V/2009 (H3N8), HI for A/wild bird/Mongolia/MN11-F 2076/2011(H3N8), HI for A/wild bird/Mongolia/MN11-F 2106/2011(H3N8), HI for A/wild bird/Mongolia/MN11-F 2271/2011(H3N8)"	N,N,N,N,N,N	"HI:>=40"	HI value >=1:40 considered positive
12ME-253	"HI for A/equine/Ohio/2003 (H3N8), A/wild bird/Mongolia/881-V/2009(H3N8), HI for A/wild bird/Mongolia/963-V/2009 (H3N8), HI for A/wild bird/Mongolia/MN11-F 2076/2011(H3N8), HI for A/wild bird/Mongolia/MN11-F 2106/2011(H3N8), HI for A/wild bird/Mongolia/MN11-F 2271/2011(H3N8)"	P,P,N,N,N,N	"HI:>=40"	HI value >=1:40 considered positive
12ME-254	"HI for A/equine/Ohio/2003 (H3N8), A/wild bird/Mongolia/881-V/2009(H3N8), HI for A/wild bird/Mongolia/963-V/2009 (H3N8), HI for A/wild bird/Mongolia/MN11-F 2076/2011(H3N8), HI for A/wild bird/Mongolia/MN11-F 2106/2011(H3N8), HI for A/wild bird/Mongolia/MN11-F 2271/2011(H3N8)"	P,P,P,N,N,N	"HI:>=40"	HI value >=1:40 considered positive
12ME-255	"HI for A/equine/Ohio/2003 (H3N8), A/wild bird/Mongolia/881-V/2009(H3N8), HI for A/wild bird/Mongolia/963-V/2009 (H3N8), HI for A/wild bird/Mongolia/MN11-F 2076/2011(H3N8), HI for A/wild bird/Mongolia/MN11-F 2106/2011(H3N8), HI for A/wild bird/Mongolia/MN11-F 2271/2011(H3N8)"	P,P,P,P,P,P	"HI:>=40"	HI value >=1:40 considered positive
12ME-256	"HI for A/equine/Ohio/2003 (H3N8), A/wild bird/Mongolia/881-V/2009(H3N8), HI for A/wild bird/Mongolia/963-V/2009 (H3N8), HI for A/wild bird/Mongolia/MN11-F 2076/2011(H3N8), HI for A/wild bird/Mongolia/MN11-F 2106/2011(H3N8), HI for A/wild bird/Mongolia/MN11-F 2271/2011(H3N8)"	P,P,P,P,P,P	"HI:>=40"	HI value >=1:40 considered positive
12ME-257	"HI for A/equine/Ohio/2003 (H3N8), A/wild bird/Mongolia/881-V/2009(H3N8), HI for A/wild bird/Mongolia/963-V/2009 (H3N8), HI for A/wild bird/Mongolia/MN11-F 2076/2011(H3N8), HI for A/wild bird/Mongolia/MN11-F 2106/2011(H3N8), HI for A/wild bird/Mongolia/MN11-F 2271/2011(H3N8)"	P,N,N,N,N,N	"HI:>=40"	HI value >=1:40 considered positive
12ME-258	"HI for A/equine/Ohio/2003 (H3N8), A/wild bird/Mongolia/881-V/2009(H3N8), HI for A/wild bird/Mongolia/963-V/2009 (H3N8), HI for A/wild bird/Mongolia/MN11-F 2076/2011(H3N8), HI for A/wild bird/Mongolia/MN11-F 2106/2011(H3N8), HI for A/wild bird/Mongolia/MN11-F 2271/2011(H3N8)"	P,N,N,N,N,N	"HI:>=40"	HI value >=1:40 considered positive
12ME-259	"HI for A/equine/Ohio/2003 (H3N8), A/wild bird/Mongolia/881-V/2009(H3N8), HI for A/wild bird/Mongolia/963-V/2009 (H3N8), HI for A/wild bird/Mongolia/MN11-F 2076/2011(H3N8), HI for A/wild bird/Mongolia/MN11-F 2106/2011(H3N8), HI for A/wild bird/Mongolia/MN11-F 2271/2011(H3N8)"	P,N,N,N,N,N	"HI:>=40"	HI value >=1:40 considered positive
12ME-260	"HI for A/equine/Ohio/2003 (H3N8), A/wild bird/Mongolia/881-V/2009(H3N8), HI for A/wild bird/Mongolia/963-V/2009 (H3N8), HI for A/wild bird/Mongolia/MN11-F 2076/2011(H3N8), HI for A/wild bird/Mongolia/MN11-F 2106/2011(H3N8), HI for A/wild bird/Mongolia/MN11-F 2271/2011(H3N8)"	N,N,N,N,N,N	"HI:>=40"	HI value >=1:40 considered positive
12ME-261	"HI for A/equine/Ohio/2003 (H3N8), A/wild bird/Mongolia/881-V/2009(H3N8), HI for A/wild bird/Mongolia/963-V/2009 (H3N8), HI for A/wild bird/Mongolia/MN11-F 2076/2011(H3N8), HI for A/wild bird/Mongolia/MN11-F 2106/2011(H3N8), HI for A/wild bird/Mongolia/MN11-F 2271/2011(H3N8)"	N,N,N,N,N,N	"HI:>=40"	HI value >=1:40 considered positive
12ME-262	"HI for A/equine/Ohio/2003 (H3N8), A/wild bird/Mongolia/881-V/2009(H3N8), HI for A/wild bird/Mongolia/963-V/2009 (H3N8), HI for A/wild bird/Mongolia/MN11-F 2076/2011(H3N8), HI for A/wild bird/Mongolia/MN11-F 2106/2011(H3N8), HI for A/wild bird/Mongolia/MN11-F 2271/2011(H3N8)"	P,N,N,N,N,N	"HI:>=40"	HI value >=1:40 considered positive
12ME-263	"HI for A/equine/Ohio/2003 (H3N8), A/wild bird/Mongolia/881-V/2009(H3N8), HI for A/wild bird/Mongolia/963-V/2009 (H3N8), HI for A/wild bird/Mongolia/MN11-F 2076/2011(H3N8), HI for A/wild bird/Mongolia/MN11-F 2106/2011(H3N8), HI for A/wild bird/Mongolia/MN11-F 2271/2011(H3N8)"	P,N,N,N,N,N	"HI:>=40"	HI value >=1:40 considered positive
12ME-264	"HI for A/equine/Ohio/2003 (H3N8), A/wild bird/Mongolia/881-V/2009(H3N8), HI for A/wild bird/Mongolia/963-V/2009 (H3N8), HI for A/wild bird/Mongolia/MN11-F 2076/2011(H3N8), HI for A/wild bird/Mongolia/MN11-F 2106/2011(H3N8), HI for A/wild bird/Mongolia/MN11-F 2271/2011(H3N8)"	P,N,N,N,N,N	"HI:>=40"	HI value >=1:40 considered positive
12ME-265	"HI for A/equine/Ohio/2003 (H3N8), A/wild bird/Mongolia/881-V/2009(H3N8), HI for A/wild bird/Mongolia/963-V/2009 (H3N8), HI for A/wild bird/Mongolia/MN11-F 2076/2011(H3N8), HI for A/wild bird/Mongolia/MN11-F 2106/2011(H3N8), HI for A/wild bird/Mongolia/MN11-F 2271/2011(H3N8)"	P,N,N,N,N,N	"HI:>=40"	HI value >=1:40 considered positive
12ME-266	"HI for A/equine/Ohio/2003 (H3N8), A/wild bird/Mongolia/881-V/2009(H3N8), HI for A/wild bird/Mongolia/963-V/2009 (H3N8), HI for A/wild bird/Mongolia/MN11-F 2076/2011(H3N8), HI for A/wild bird/Mongolia/MN11-F 2106/2011(H3N8), HI for A/wild bird/Mongolia/MN11-F 2271/2011(H3N8)"	P,N,N,N,N,N	"HI:>=40"	HI value >=1:40 considered positive
12ME-267	"HI for A/equine/Ohio/2003 (H3N8), A/wild bird/Mongolia/881-V/2009(H3N8), HI for A/wild bird/Mongolia/963-V/2009 (H3N8), HI for A/wild bird/Mongolia/MN11-F 2076/2011(H3N8), HI for A/wild bird/Mongolia/MN11-F 2106/2011(H3N8), HI for A/wild bird/Mongolia/MN11-F 2271/2011(H3N8)"	P,N,N,N,N,N	"HI:>=40"	HI value >=1:40 considered positive
12ME-268	"HI for A/equine/Ohio/2003 (H3N8), A/wild bird/Mongolia/881-V/2009(H3N8), HI for A/wild bird/Mongolia/963-V/2009 (H3N8), HI for A/wild bird/Mongolia/MN11-F 2076/2011(H3N8), HI for A/wild bird/Mongolia/MN11-F 2106/2011(H3N8), HI for A/wild bird/Mongolia/MN11-F 2271/2011(H3N8)"	P,P,N,N,N,N	"HI:>=40"	HI value >=1:40 considered positive
12ME-269	"HI for A/equine/Ohio/2003 (H3N8), A/wild bird/Mongolia/881-V/2009(H3N8), HI for A/wild bird/Mongolia/963-V/2009 (H3N8), HI for A/wild bird/Mongolia/MN11-F 2076/2011(H3N8), HI for A/wild bird/Mongolia/MN11-F 2106/2011(H3N8), HI for A/wild bird/Mongolia/MN11-F 2271/2011(H3N8)"	N,N,N,N,N,N	"HI:>=40"	HI value >=1:40 considered positive
12ME-270	"HI for A/equine/Ohio/2003 (H3N8), A/wild bird/Mongolia/881-V/2009(H3N8), HI for A/wild bird/Mongolia/963-V/2009 (H3N8), HI for A/wild bird/Mongolia/MN11-F 2076/2011(H3N8), HI for A/wild bird/Mongolia/MN11-F 2106/2011(H3N8), HI for A/wild bird/Mongolia/MN11-F 2271/2011(H3N8)"	N,N,N,N,N,N	"HI:>=40"	HI value >=1:40 considered positive
12ME-271	"HI for A/equine/Ohio/2003 (H3N8), A/wild bird/Mongolia/881-V/2009(H3N8), HI for A/wild bird/Mongolia/963-V/2009 (H3N8), HI for A/wild bird/Mongolia/MN11-F 2076/2011(H3N8), HI for A/wild bird/Mongolia/MN11-F 2106/2011(H3N8), HI for A/wild bird/Mongolia/MN11-F 2271/2011(H3N8)"	P,N,N,N,N,N	"HI:>=40"	HI value >=1:40 considered positive
12ME-272	"HI for A/equine/Ohio/2003 (H3N8), A/wild bird/Mongolia/881-V/2009(H3N8), HI for A/wild bird/Mongolia/963-V/2009 (H3N8), HI for A/wild bird/Mongolia/MN11-F 2076/2011(H3N8), HI for A/wild bird/Mongolia/MN11-F 2106/2011(H3N8), HI for A/wild bird/Mongolia/MN11-F 2271/2011(H3N8)"	N,N,N,N,N,N	"HI:>=40"	HI value >=1:40 considered positive
12ME-273	"HI for A/equine/Ohio/2003 (H3N8), A/wild bird/Mongolia/881-V/2009(H3N8), HI for A/wild bird/Mongolia/963-V/2009 (H3N8), HI for A/wild bird/Mongolia/MN11-F 2076/2011(H3N8), HI for A/wild bird/Mongolia/MN11-F 2106/2011(H3N8), HI for A/wild bird/Mongolia/MN11-F 2271/2011(H3N8)"	N,N,N,N,N,N	"HI:>=40"	HI value >=1:40 considered positive
12ME-274	"HI for A/equine/Ohio/2003 (H3N8), A/wild bird/Mongolia/881-V/2009(H3N8), HI for A/wild bird/Mongolia/963-V/2009 (H3N8), HI for A/wild bird/Mongolia/MN11-F 2076/2011(H3N8), HI for A/wild bird/Mongolia/MN11-F 2106/2011(H3N8), HI for A/wild bird/Mongolia/MN11-F 2271/2011(H3N8)"	N,N,N,N,N,N	"HI:>=40"	HI value >=1:40 considered positive
12ME-275	"HI for A/equine/Ohio/2003 (H3N8), A/wild bird/Mongolia/881-V/2009(H3N8), HI for A/wild bird/Mongolia/963-V/2009 (H3N8), HI for A/wild bird/Mongolia/MN11-F 2076/2011(H3N8), HI for A/wild bird/Mongolia/MN11-F 2106/2011(H3N8), HI for A/wild bird/Mongolia/MN11-F 2271/2011(H3N8)"	N,N,N,N,N,N	"HI:>=40"	HI value >=1:40 considered positive
12ME-276	"HI for A/equine/Ohio/2003 (H3N8), A/wild bird/Mongolia/881-V/2009(H3N8), HI for A/wild bird/Mongolia/963-V/2009 (H3N8), HI for A/wild bird/Mongolia/MN11-F 2076/2011(H3N8), HI for A/wild bird/Mongolia/MN11-F 2106/2011(H3N8), HI for A/wild bird/Mongolia/MN11-F 2271/2011(H3N8)"	P,N,N,N,N,N	"HI:>=40"	HI value >=1:40 considered positive
12ME-277	"HI for A/equine/Ohio/2003 (H3N8), A/wild bird/Mongolia/881-V/2009(H3N8), HI for A/wild bird/Mongolia/963-V/2009 (H3N8), HI for A/wild bird/Mongolia/MN11-F 2076/2011(H3N8), HI for A/wild bird/Mongolia/MN11-F 2106/2011(H3N8), HI for A/wild bird/Mongolia/MN11-F 2271/2011(H3N8)"	P,N,N,N,N,N	"HI:>=40"	HI value >=1:40 considered positive
12ME-278	"HI for A/equine/Ohio/2003 (H3N8), A/wild bird/Mongolia/881-V/2009(H3N8), HI for A/wild bird/Mongolia/963-V/2009 (H3N8), HI for A/wild bird/Mongolia/MN11-F 2076/2011(H3N8), HI for A/wild bird/Mongolia/MN11-F 2106/2011(H3N8), HI for A/wild bird/Mongolia/MN11-F 2271/2011(H3N8)"	P,N,N,N,N,N	"HI:>=40"	HI value >=1:40 considered positive
12ME-279	"HI for A/equine/Ohio/2003 (H3N8), A/wild bird/Mongolia/881-V/2009(H3N8), HI for A/wild bird/Mongolia/963-V/2009 (H3N8), HI for A/wild bird/Mongolia/MN11-F 2076/2011(H3N8), HI for A/wild bird/Mongolia/MN11-F 2106/2011(H3N8), HI for A/wild bird/Mongolia/MN11-F 2271/2011(H3N8)"	P,N,N,N,N,N	"HI:>=40"	HI value >=1:40 considered positive
12ME-280	"HI for A/equine/Ohio/2003 (H3N8), A/wild bird/Mongolia/881-V/2009(H3N8), HI for A/wild bird/Mongolia/963-V/2009 (H3N8), HI for A/wild bird/Mongolia/MN11-F 2076/2011(H3N8), HI for A/wild bird/Mongolia/MN11-F 2106/2011(H3N8), HI for A/wild bird/Mongolia/MN11-F 2271/2011(H3N8)"	P,N,N,N,N,P	"HI:>=40"	HI value >=1:40 considered positive
12ME-281	"HI for A/equine/Ohio/2003 (H3N8), A/wild bird/Mongolia/881-V/2009(H3N8), HI for A/wild bird/Mongolia/963-V/2009 (H3N8), HI for A/wild bird/Mongolia/MN11-F 2076/2011(H3N8), HI for A/wild bird/Mongolia/MN11-F 2106/2011(H3N8), HI for A/wild bird/Mongolia/MN11-F 2271/2011(H3N8)"	P,N,N,N,N,N	"HI:>=40"	HI value >=1:40 considered positive
12ME-282	"HI for A/equine/Ohio/2003 (H3N8), A/wild bird/Mongolia/881-V/2009(H3N8), HI for A/wild bird/Mongolia/963-V/2009 (H3N8), HI for A/wild bird/Mongolia/MN11-F 2076/2011(H3N8), HI for A/wild bird/Mongolia/MN11-F 2106/2011(H3N8), HI for A/wild bird/Mongolia/MN11-F 2271/2011(H3N8)"	N,N,N,N,N,N	"HI:>=40"	HI value >=1:40 considered positive
12ME-283	"HI for A/equine/Ohio/2003 (H3N8), A/wild bird/Mongolia/881-V/2009(H3N8), HI for A/wild bird/Mongolia/963-V/2009 (H3N8), HI for A/wild bird/Mongolia/MN11-F 2076/2011(H3N8), HI for A/wild bird/Mongolia/MN11-F 2106/2011(H3N8), HI for A/wild bird/Mongolia/MN11-F 2271/2011(H3N8)"	P,N,N,N,N,N	"HI:>=40"	HI value >=1:40 considered positive
12ME-284	"HI for A/equine/Ohio/2003 (H3N8), A/wild bird/Mongolia/881-V/2009(H3N8), HI for A/wild bird/Mongolia/963-V/2009 (H3N8), HI for A/wild bird/Mongolia/MN11-F 2076/2011(H3N8), HI for A/wild bird/Mongolia/MN11-F 2106/2011(H3N8), HI for A/wild bird/Mongolia/MN11-F 2271/2011(H3N8)"	P,N,N,N,N,N	"HI:>=40"	HI value >=1:40 considered positive
12ME-285	"HI for A/equine/Ohio/2003 (H3N8), A/wild bird/Mongolia/881-V/2009(H3N8), HI for A/wild bird/Mongolia/963-V/2009 (H3N8), HI for A/wild bird/Mongolia/MN11-F 2076/2011(H3N8), HI for A/wild bird/Mongolia/MN11-F 2106/2011(H3N8), HI for A/wild bird/Mongolia/MN11-F 2271/2011(H3N8)"	P,N,N,N,N,N	"HI:>=40"	HI value >=1:40 considered positive
12ME-286	"HI for A/equine/Ohio/2003 (H3N8), A/wild bird/Mongolia/881-V/2009(H3N8), HI for A/wild bird/Mongolia/963-V/2009 (H3N8), HI for A/wild bird/Mongolia/MN11-F 2076/2011(H3N8), HI for A/wild bird/Mongolia/MN11-F 2106/2011(H3N8), HI for A/wild bird/Mongolia/MN11-F 2271/2011(H3N8)"	N,N,N,N,N,N	"HI:>=40"	HI value >=1:40 considered positive
12ME-287	"HI for A/equine/Ohio/2003 (H3N8), A/wild bird/Mongolia/881-V/2009(H3N8), HI for A/wild bird/Mongolia/963-V/2009 (H3N8), HI for A/wild bird/Mongolia/MN11-F 2076/2011(H3N8), HI for A/wild bird/Mongolia/MN11-F 2106/2011(H3N8), HI for A/wild bird/Mongolia/MN11-F 2271/2011(H3N8)"	N,N,N,N,N,N	"HI:>=40"	HI value >=1:40 considered positive
12ME-288	"HI for A/equine/Ohio/2003 (H3N8), A/wild bird/Mongolia/881-V/2009(H3N8), HI for A/wild bird/Mongolia/963-V/2009 (H3N8), HI for A/wild bird/Mongolia/MN11-F 2076/2011(H3N8), HI for A/wild bird/Mongolia/MN11-F 2106/2011(H3N8), HI for A/wild bird/Mongolia/MN11-F 2271/2011(H3N8)"	P,N,N,N,N,N	"HI:>=40"	HI value >=1:40 considered positive
12ME-289	"HI for A/equine/Ohio/2003 (H3N8), A/wild bird/Mongolia/881-V/2009(H3N8), HI for A/wild bird/Mongolia/963-V/2009 (H3N8), HI for A/wild bird/Mongolia/MN11-F 2076/2011(H3N8), HI for A/wild bird/Mongolia/MN11-F 2106/2011(H3N8), HI for A/wild bird/Mongolia/MN11-F 2271/2011(H3N8)"	P,N,N,P,P,P	"HI:>=40"	HI value >=1:40 considered positive
12ME-290	"HI for A/equine/Ohio/2003 (H3N8), A/wild bird/Mongolia/881-V/2009(H3N8), HI for A/wild bird/Mongolia/963-V/2009 (H3N8), HI for A/wild bird/Mongolia/MN11-F 2076/2011(H3N8), HI for A/wild bird/Mongolia/MN11-F 2106/2011(H3N8), HI for A/wild bird/Mongolia/MN11-F 2271/2011(H3N8)"	P,N,N,N,N,N	"HI:>=40"	HI value >=1:40 considered positive
12ME-291	"HI for A/equine/Ohio/2003 (H3N8), A/wild bird/Mongolia/881-V/2009(H3N8), HI for A/wild bird/Mongolia/963-V/2009 (H3N8), HI for A/wild bird/Mongolia/MN11-F 2076/2011(H3N8), HI for A/wild bird/Mongolia/MN11-F 2106/2011(H3N8), HI for A/wild bird/Mongolia/MN11-F 2271/2011(H3N8)"	P,N,N,N,N,N	"HI:>=40"	HI value >=1:40 considered positive
12ME-292	"HI for A/equine/Ohio/2003 (H3N8), A/wild bird/Mongolia/881-V/2009(H3N8), HI for A/wild bird/Mongolia/963-V/2009 (H3N8), HI for A/wild bird/Mongolia/MN11-F 2076/2011(H3N8), HI for A/wild bird/Mongolia/MN11-F 2106/2011(H3N8), HI for A/wild bird/Mongolia/MN11-F 2271/2011(H3N8)"	P,N,N,N,N,N	"HI:>=40"	HI value >=1:40 considered positive
12ME-293	"HI for A/equine/Ohio/2003 (H3N8), A/wild bird/Mongolia/881-V/2009(H3N8), HI for A/wild bird/Mongolia/963-V/2009 (H3N8), HI for A/wild bird/Mongolia/MN11-F 2076/2011(H3N8), HI for A/wild bird/Mongolia/MN11-F 2106/2011(H3N8), HI for A/wild bird/Mongolia/MN11-F 2271/2011(H3N8)"	P,N,N,N,N,N	"HI:>=40"	HI value >=1:40 considered positive
12ME-294	"HI for A/equine/Ohio/2003 (H3N8), A/wild bird/Mongolia/881-V/2009(H3N8), HI for A/wild bird/Mongolia/963-V/2009 (H3N8), HI for A/wild bird/Mongolia/MN11-F 2076/2011(H3N8), HI for A/wild bird/Mongolia/MN11-F 2106/2011(H3N8), HI for A/wild bird/Mongolia/MN11-F 2271/2011(H3N8)"	N,N,N,N,N,N	"HI:>=40"	HI value >=1:40 considered positive
12ME-295	"HI for A/equine/Ohio/2003 (H3N8), A/wild bird/Mongolia/881-V/2009(H3N8), HI for A/wild bird/Mongolia/963-V/2009 (H3N8), HI for A/wild bird/Mongolia/MN11-F 2076/2011(H3N8), HI for A/wild bird/Mongolia/MN11-F 2106/2011(H3N8), HI for A/wild bird/Mongolia/MN11-F 2271/2011(H3N8)"	N,N,N,N,N,N	"HI:>=40"	HI value >=1:40 considered positive
12ME-296	"HI for A/equine/Ohio/2003 (H3N8), A/wild bird/Mongolia/881-V/2009(H3N8), HI for A/wild bird/Mongolia/963-V/2009 (H3N8), HI for A/wild bird/Mongolia/MN11-F 2076/2011(H3N8), HI for A/wild bird/Mongolia/MN11-F 2106/2011(H3N8), HI for A/wild bird/Mongolia/MN11-F 2271/2011(H3N8)"	N,N,N,N,N,N	"HI:>=40"	HI value >=1:40 considered positive
12ME-297	"HI for A/equine/Ohio/2003 (H3N8), A/wild bird/Mongolia/881-V/2009(H3N8), HI for A/wild bird/Mongolia/963-V/2009 (H3N8), HI for A/wild bird/Mongolia/MN11-F 2076/2011(H3N8), HI for A/wild bird/Mongolia/MN11-F 2106/2011(H3N8), HI for A/wild bird/Mongolia/MN11-F 2271/2011(H3N8)"	P,N,N,N,N,N	"HI:>=40"	HI value >=1:40 considered positive
12ME-298	"HI for A/equine/Ohio/2003 (H3N8), A/wild bird/Mongolia/881-V/2009(H3N8), HI for A/wild bird/Mongolia/963-V/2009 (H3N8), HI for A/wild bird/Mongolia/MN11-F 2076/2011(H3N8), HI for A/wild bird/Mongolia/MN11-F 2106/2011(H3N8), HI for A/wild bird/Mongolia/MN11-F 2271/2011(H3N8)"	N,N,N,N,N,N	"HI:>=40"	HI value >=1:40 considered positive
12ME-299	"HI for A/equine/Ohio/2003 (H3N8), A/wild bird/Mongolia/881-V/2009(H3N8), HI for A/wild bird/Mongolia/963-V/2009 (H3N8), HI for A/wild bird/Mongolia/MN11-F 2076/2011(H3N8), HI for A/wild bird/Mongolia/MN11-F 2106/2011(H3N8), HI for A/wild bird/Mongolia/MN11-F 2271/2011(H3N8)"	P,N,N,N,N,N	"HI:>=40"	HI value >=1:40 considered positive
12ME-300	"HI for A/equine/Ohio/2003 (H3N8), A/wild bird/Mongolia/881-V/2009(H3N8), HI for A/wild bird/Mongolia/963-V/2009 (H3N8), HI for A/wild bird/Mongolia/MN11-F 2076/2011(H3N8), HI for A/wild bird/Mongolia/MN11-F 2106/2011(H3N8), HI for A/wild bird/Mongolia/MN11-F 2271/2011(H3N8)"	P,N,N,N,N,N	"HI:>=40"	HI value >=1:40 considered positive
12ME-301	"HI for A/equine/Ohio/2003 (H3N8), A/wild bird/Mongolia/881-V/2009(H3N8), HI for A/wild bird/Mongolia/963-V/2009 (H3N8), HI for A/wild bird/Mongolia/MN11-F 2076/2011(H3N8), HI for A/wild bird/Mongolia/MN11-F 2106/2011(H3N8), HI for A/wild bird/Mongolia/MN11-F 2271/2011(H3N8)"	N,N,N,N,N,N	"HI:>=40"	HI value >=1:40 considered positive
12ME-302	"HI for A/equine/Ohio/2003 (H3N8), A/wild bird/Mongolia/881-V/2009(H3N8), HI for A/wild bird/Mongolia/963-V/2009 (H3N8), HI for A/wild bird/Mongolia/MN11-F 2076/2011(H3N8), HI for A/wild bird/Mongolia/MN11-F 2106/2011(H3N8), HI for A/wild bird/Mongolia/MN11-F 2271/2011(H3N8)"	P,N,N,N,N,N	"HI:>=40"	HI value >=1:40 considered positive
12ME-303	"HI for A/equine/Ohio/2003 (H3N8), A/wild bird/Mongolia/881-V/2009(H3N8), HI for A/wild bird/Mongolia/963-V/2009 (H3N8), HI for A/wild bird/Mongolia/MN11-F 2076/2011(H3N8), HI for A/wild bird/Mongolia/MN11-F 2106/2011(H3N8), HI for A/wild bird/Mongolia/MN11-F 2271/2011(H3N8)"	P,N,N,N,N,N	"HI:>=40"	HI value >=1:40 considered positive
12ME-304	"HI for A/equine/Ohio/2003 (H3N8), A/wild bird/Mongolia/881-V/2009(H3N8), HI for A/wild bird/Mongolia/963-V/2009 (H3N8), HI for A/wild bird/Mongolia/MN11-F 2076/2011(H3N8), HI for A/wild bird/Mongolia/MN11-F 2106/2011(H3N8), HI for A/wild bird/Mongolia/MN11-F 2271/2011(H3N8)"	P,N,N,N,N,N	"HI:>=40"	HI value >=1:40 considered positive
12ME-305	"HI for A/equine/Ohio/2003 (H3N8), A/wild bird/Mongolia/881-V/2009(H3N8), HI for A/wild bird/Mongolia/963-V/2009 (H3N8), HI for A/wild bird/Mongolia/MN11-F 2076/2011(H3N8), HI for A/wild bird/Mongolia/MN11-F 2106/2011(H3N8), HI for A/wild bird/Mongolia/MN11-F 2271/2011(H3N8)"	P,N,N,N,N,N	"HI:>=40"	HI value >=1:40 considered positive
12ME-306	"HI for A/equine/Ohio/2003 (H3N8), A/wild bird/Mongolia/881-V/2009(H3N8), HI for A/wild bird/Mongolia/963-V/2009 (H3N8), HI for A/wild bird/Mongolia/MN11-F 2076/2011(H3N8), HI for A/wild bird/Mongolia/MN11-F 2106/2011(H3N8), HI for A/wild bird/Mongolia/MN11-F 2271/2011(H3N8)"	P,N,N,N,N,N	"HI:>=40"	HI value >=1:40 considered positive
12ME-307	"HI for A/equine/Ohio/2003 (H3N8), A/wild bird/Mongolia/881-V/2009(H3N8), HI for A/wild bird/Mongolia/963-V/2009 (H3N8), HI for A/wild bird/Mongolia/MN11-F 2076/2011(H3N8), HI for A/wild bird/Mongolia/MN11-F 2106/2011(H3N8), HI for A/wild bird/Mongolia/MN11-F 2271/2011(H3N8)"	P,N,N,N,N,N	"HI:>=40"	HI value >=1:40 considered positive
12ME-308	"HI for A/equine/Ohio/2003 (H3N8), A/wild bird/Mongolia/881-V/2009(H3N8), HI for A/wild bird/Mongolia/963-V/2009 (H3N8), HI for A/wild bird/Mongolia/MN11-F 2076/2011(H3N8), HI for A/wild bird/Mongolia/MN11-F 2106/2011(H3N8), HI for A/wild bird/Mongolia/MN11-F 2271/2011(H3N8)"	N,N,N,N,N,N	"HI:>=40"	HI value >=1:40 considered positive
12ME-309	"HI for A/equine/Ohio/2003 (H3N8), A/wild bird/Mongolia/881-V/2009(H3N8), HI for A/wild bird/Mongolia/963-V/2009 (H3N8), HI for A/wild bird/Mongolia/MN11-F 2076/2011(H3N8), HI for A/wild bird/Mongolia/MN11-F 2106/2011(H3N8), HI for A/wild bird/Mongolia/MN11-F 2271/2011(H3N8)"	P,N,N,N,N,N	"HI:>=40"	HI value >=1:40 considered positive
12ME-310	"HI for A/equine/Ohio/2003 (H3N8), A/wild bird/Mongolia/881-V/2009(H3N8), HI for A/wild bird/Mongolia/963-V/2009 (H3N8), HI for A/wild bird/Mongolia/MN11-F 2076/2011(H3N8), HI for A/wild bird/Mongolia/MN11-F 2106/2011(H3N8), HI for A/wild bird/Mongolia/MN11-F 2271/2011(H3N8)"	P,N,N,N,N,N	"HI:>=40"	HI value >=1:40 considered positive
12ME-311	"HI for A/equine/Ohio/2003 (H3N8), A/wild bird/Mongolia/881-V/2009(H3N8), HI for A/wild bird/Mongolia/963-V/2009 (H3N8), HI for A/wild bird/Mongolia/MN11-F 2076/2011(H3N8), HI for A/wild bird/Mongolia/MN11-F 2106/2011(H3N8), HI for A/wild bird/Mongolia/MN11-F 2271/2011(H3N8)"	P,N,N,N,N,N	"HI:>=40"	HI value >=1:40 considered positive
12ME-312	"HI for A/equine/Ohio/2003 (H3N8), A/wild bird/Mongolia/881-V/2009(H3N8), HI for A/wild bird/Mongolia/963-V/2009 (H3N8), HI for A/wild bird/Mongolia/MN11-F 2076/2011(H3N8), HI for A/wild bird/Mongolia/MN11-F 2106/2011(H3N8), HI for A/wild bird/Mongolia/MN11-F 2271/2011(H3N8)"	N,N,N,N,N,N	"HI:>=40"	HI value >=1:40 considered positive
12ME-313	"HI for A/equine/Ohio/2003 (H3N8), A/wild bird/Mongolia/881-V/2009(H3N8), HI for A/wild bird/Mongolia/963-V/2009 (H3N8), HI for A/wild bird/Mongolia/MN11-F 2076/2011(H3N8), HI for A/wild bird/Mongolia/MN11-F 2106/2011(H3N8), HI for A/wild bird/Mongolia/MN11-F 2271/2011(H3N8)"	N,N,N,N,N,N	"HI:>=40"	HI value >=1:40 considered positive
12ME-314	"HI for A/equine/Ohio/2003 (H3N8), A/wild bird/Mongolia/881-V/2009(H3N8), HI for A/wild bird/Mongolia/963-V/2009 (H3N8), HI for A/wild bird/Mongolia/MN11-F 2076/2011(H3N8), HI for A/wild bird/Mongolia/MN11-F 2106/2011(H3N8), HI for A/wild bird/Mongolia/MN11-F 2271/2011(H3N8)"	P,N,N,N,N,N	"HI:>=40"	HI value >=1:40 considered positive
12ME-315	"HI for A/equine/Ohio/2003 (H3N8), A/wild bird/Mongolia/881-V/2009(H3N8), HI for A/wild bird/Mongolia/963-V/2009 (H3N8), HI for A/wild bird/Mongolia/MN11-F 2076/2011(H3N8), HI for A/wild bird/Mongolia/MN11-F 2106/2011(H3N8), HI for A/wild bird/Mongolia/MN11-F 2271/2011(H3N8)"	P,N,N,N,N,N	"HI:>=40"	HI value >=1:40 considered positive
12ME-316	"HI for A/equine/Ohio/2003 (H3N8), A/wild bird/Mongolia/881-V/2009(H3N8), HI for A/wild bird/Mongolia/963-V/2009 (H3N8), HI for A/wild bird/Mongolia/MN11-F 2076/2011(H3N8), HI for A/wild bird/Mongolia/MN11-F 2106/2011(H3N8), HI for A/wild bird/Mongolia/MN11-F 2271/2011(H3N8)"	N,N,N,N,N,N	"HI:>=40"	HI value >=1:40 considered positive
12ME-317	"HI for A/equine/Ohio/2003 (H3N8), A/wild bird/Mongolia/881-V/2009(H3N8), HI for A/wild bird/Mongolia/963-V/2009 (H3N8), HI for A/wild bird/Mongolia/MN11-F 2076/2011(H3N8), HI for A/wild bird/Mongolia/MN11-F 2106/2011(H3N8), HI for A/wild bird/Mongolia/MN11-F 2271/2011(H3N8)"	N,N,N,N,N,N	"HI:>=40"	HI value >=1:40 considered positive
12ME-318	"HI for A/equine/Ohio/2003 (H3N8), A/wild bird/Mongolia/881-V/2009(H3N8), HI for A/wild bird/Mongolia/963-V/2009 (H3N8), HI for A/wild bird/Mongolia/MN11-F 2076/2011(H3N8), HI for A/wild bird/Mongolia/MN11-F 2106/2011(H3N8), HI for A/wild bird/Mongolia/MN11-F 2271/2011(H3N8)"	P,N,N,N,N,N	"HI:>=40"	HI value >=1:40 considered positive
12ME-319	"HI for A/equine/Ohio/2003 (H3N8), A/wild bird/Mongolia/881-V/2009(H3N8), HI for A/wild bird/Mongolia/963-V/2009 (H3N8), HI for A/wild bird/Mongolia/MN11-F 2076/2011(H3N8), HI for A/wild bird/Mongolia/MN11-F 2106/2011(H3N8), HI for A/wild bird/Mongolia/MN11-F 2271/2011(H3N8)"	P,N,N,N,N,N	"HI:>=40"	HI value >=1:40 considered positive
12ME-320	"HI for A/equine/Ohio/2003 (H3N8), A/wild bird/Mongolia/881-V/2009(H3N8), HI for A/wild bird/Mongolia/963-V/2009 (H3N8), HI for A/wild bird/Mongolia/MN11-F 2076/2011(H3N8), HI for A/wild bird/Mongolia/MN11-F 2106/2011(H3N8), HI for A/wild bird/Mongolia/MN11-F 2271/2011(H3N8)"	N,N,N,N,N,N	"HI:>=40"	HI value >=1:40 considered positive
12ME-321	"HI for A/equine/Ohio/2003 (H3N8), A/wild bird/Mongolia/881-V/2009(H3N8), HI for A/wild bird/Mongolia/963-V/2009 (H3N8), HI for A/wild bird/Mongolia/MN11-F 2076/2011(H3N8), HI for A/wild bird/Mongolia/MN11-F 2106/2011(H3N8), HI for A/wild bird/Mongolia/MN11-F 2271/2011(H3N8)"	P,N,N,N,N,N	"HI:>=40"	HI value >=1:40 considered positive
12ME-322	"HI for A/equine/Ohio/2003 (H3N8), A/wild bird/Mongolia/881-V/2009(H3N8), HI for A/wild bird/Mongolia/963-V/2009 (H3N8), HI for A/wild bird/Mongolia/MN11-F 2076/2011(H3N8), HI for A/wild bird/Mongolia/MN11-F 2106/2011(H3N8), HI for A/wild bird/Mongolia/MN11-F 2271/2011(H3N8)"	P,N,N,N,N,N	"HI:>=40"	HI value >=1:40 considered positive
12ME-323	"HI for A/equine/Ohio/2003 (H3N8), A/wild bird/Mongolia/881-V/2009(H3N8), HI for A/wild bird/Mongolia/963-V/2009 (H3N8), HI for A/wild bird/Mongolia/MN11-F 2076/2011(H3N8), HI for A/wild bird/Mongolia/MN11-F 2106/2011(H3N8), HI for A/wild bird/Mongolia/MN11-F 2271/2011(H3N8)"	N,N,N,N,N,N	"HI:>=40"	HI value >=1:40 considered positive
12ME-324	"HI for A/equine/Ohio/2003 (H3N8), A/wild bird/Mongolia/881-V/2009(H3N8), HI for A/wild bird/Mongolia/963-V/2009 (H3N8), HI for A/wild bird/Mongolia/MN11-F 2076/2011(H3N8), HI for A/wild bird/Mongolia/MN11-F 2106/2011(H3N8), HI for A/wild bird/Mongolia/MN11-F 2271/2011(H3N8)"	N,N,N,N,N,N	"HI:>=40"	HI value >=1:40 considered positive
12ME-325	"HI for A/equine/Ohio/2003 (H3N8), A/wild bird/Mongolia/881-V/2009(H3N8), HI for A/wild bird/Mongolia/963-V/2009 (H3N8), HI for A/wild bird/Mongolia/MN11-F 2076/2011(H3N8), HI for A/wild bird/Mongolia/MN11-F 2106/2011(H3N8), HI for A/wild bird/Mongolia/MN11-F 2271/2011(H3N8)"	P,N,N,N,N,N	"HI:>=40"	HI value >=1:40 considered positive
12ME-326	"HI for A/equine/Ohio/2003 (H3N8), A/wild bird/Mongolia/881-V/2009(H3N8), HI for A/wild bird/Mongolia/963-V/2009 (H3N8), HI for A/wild bird/Mongolia/MN11-F 2076/2011(H3N8), HI for A/wild bird/Mongolia/MN11-F 2106/2011(H3N8), HI for A/wild bird/Mongolia/MN11-F 2271/2011(H3N8)"	P,N,N,N,N,N	"HI:>=40"	HI value >=1:40 considered positive
12ME-327	"HI for A/equine/Ohio/2003 (H3N8), A/wild bird/Mongolia/881-V/2009(H3N8), HI for A/wild bird/Mongolia/963-V/2009 (H3N8), HI for A/wild bird/Mongolia/MN11-F 2076/2011(H3N8), HI for A/wild bird/Mongolia/MN11-F 2106/2011(H3N8), HI for A/wild bird/Mongolia/MN11-F 2271/2011(H3N8)"	P,N,N,N,N,N	"HI:>=40"	HI value >=1:40 considered positive
12ME-328	"HI for A/equine/Ohio/2003 (H3N8), A/wild bird/Mongolia/881-V/2009(H3N8), HI for A/wild bird/Mongolia/963-V/2009 (H3N8), HI for A/wild bird/Mongolia/MN11-F 2076/2011(H3N8), HI for A/wild bird/Mongolia/MN11-F 2106/2011(H3N8), HI for A/wild bird/Mongolia/MN11-F 2271/2011(H3N8)"	P,N,N,N,N,N	"HI:>=40"	HI value >=1:40 considered positive
12ME-329	"HI for A/equine/Ohio/2003 (H3N8), A/wild bird/Mongolia/881-V/2009(H3N8), HI for A/wild bird/Mongolia/963-V/2009 (H3N8), HI for A/wild bird/Mongolia/MN11-F 2076/2011(H3N8), HI for A/wild bird/Mongolia/MN11-F 2106/2011(H3N8), HI for A/wild bird/Mongolia/MN11-F 2271/2011(H3N8)"	P,N,N,N,N,N	"HI:>=40"	HI value >=1:40 considered positive
12ME-330	"HI for A/equine/Ohio/2003 (H3N8), A/wild bird/Mongolia/881-V/2009(H3N8), HI for A/wild bird/Mongolia/963-V/2009 (H3N8), HI for A/wild bird/Mongolia/MN11-F 2076/2011(H3N8), HI for A/wild bird/Mongolia/MN11-F 2106/2011(H3N8), HI for A/wild bird/Mongolia/MN11-F 2271/2011(H3N8)"	P,N,N,N,N,N	"HI:>=40"	HI value >=1:40 considered positive
12ME-331	"HI for A/equine/Ohio/2003 (H3N8), A/wild bird/Mongolia/881-V/2009(H3N8), HI for A/wild bird/Mongolia/963-V/2009 (H3N8), HI for A/wild bird/Mongolia/MN11-F 2076/2011(H3N8), HI for A/wild bird/Mongolia/MN11-F 2106/2011(H3N8), HI for A/wild bird/Mongolia/MN11-F 2271/2011(H3N8)"	P,N,N,N,N,N	"HI:>=40"	HI value >=1:40 considered positive
12ME-332	"HI for A/equine/Ohio/2003 (H3N8), A/wild bird/Mongolia/881-V/2009(H3N8), HI for A/wild bird/Mongolia/963-V/2009 (H3N8), HI for A/wild bird/Mongolia/MN11-F 2076/2011(H3N8), HI for A/wild bird/Mongolia/MN11-F 2106/2011(H3N8), HI for A/wild bird/Mongolia/MN11-F 2271/2011(H3N8)"	P,N,N,N,N,N	"HI:>=40"	HI value >=1:40 considered positive
12ME-333	"HI for A/equine/Ohio/2003 (H3N8), A/wild bird/Mongolia/881-V/2009(H3N8), HI for A/wild bird/Mongolia/963-V/2009 (H3N8), HI for A/wild bird/Mongolia/MN11-F 2076/2011(H3N8), HI for A/wild bird/Mongolia/MN11-F 2106/2011(H3N8), HI for A/wild bird/Mongolia/MN11-F 2271/2011(H3N8)"	N,N,N,N,N,N	"HI:>=40"	HI value >=1:40 considered positive
12ME-334	"HI for A/equine/Ohio/2003 (H3N8), A/wild bird/Mongolia/881-V/2009(H3N8), HI for A/wild bird/Mongolia/963-V/2009 (H3N8), HI for A/wild bird/Mongolia/MN11-F 2076/2011(H3N8), HI for A/wild bird/Mongolia/MN11-F 2106/2011(H3N8), HI for A/wild bird/Mongolia/MN11-F 2271/2011(H3N8)"	P,N,N,N,N,N	"HI:>=40"	HI value >=1:40 considered positive
12ME-335	"HI for A/equine/Ohio/2003 (H3N8), A/wild bird/Mongolia/881-V/2009(H3N8), HI for A/wild bird/Mongolia/963-V/2009 (H3N8), HI for A/wild bird/Mongolia/MN11-F 2076/2011(H3N8), HI for A/wild bird/Mongolia/MN11-F 2106/2011(H3N8), HI for A/wild bird/Mongolia/MN11-F 2271/2011(H3N8)"	P,N,N,N,N,N	"HI:>=40"	HI value >=1:40 considered positive
12ME-336	"HI for A/equine/Ohio/2003 (H3N8), A/wild bird/Mongolia/881-V/2009(H3N8), HI for A/wild bird/Mongolia/963-V/2009 (H3N8), HI for A/wild bird/Mongolia/MN11-F 2076/2011(H3N8), HI for A/wild bird/Mongolia/MN11-F 2106/2011(H3N8), HI for A/wild bird/Mongolia/MN11-F 2271/2011(H3N8)"	P,N,N,N,N,N	"HI:>=40"	HI value >=1:40 considered positive
12ME-337	"HI for A/equine/Ohio/2003 (H3N8), A/wild bird/Mongolia/881-V/2009(H3N8), HI for A/wild bird/Mongolia/963-V/2009 (H3N8), HI for A/wild bird/Mongolia/MN11-F 2076/2011(H3N8), HI for A/wild bird/Mongolia/MN11-F 2106/2011(H3N8), HI for A/wild bird/Mongolia/MN11-F 2271/2011(H3N8)"	P,N,N,N,N,N	"HI:>=40"	HI value >=1:40 considered positive
12ME-338	"HI for A/equine/Ohio/2003 (H3N8), A/wild bird/Mongolia/881-V/2009(H3N8), HI for A/wild bird/Mongolia/963-V/2009 (H3N8), HI for A/wild bird/Mongolia/MN11-F 2076/2011(H3N8), HI for A/wild bird/Mongolia/MN11-F 2106/2011(H3N8), HI for A/wild bird/Mongolia/MN11-F 2271/2011(H3N8)"	P,N,N,N,N,N	"HI:>=40"	HI value >=1:40 considered positive
12ME-339	"HI for A/equine/Ohio/2003 (H3N8), A/wild bird/Mongolia/881-V/2009(H3N8), HI for A/wild bird/Mongolia/963-V/2009 (H3N8), HI for A/wild bird/Mongolia/MN11-F 2076/2011(H3N8), HI for A/wild bird/Mongolia/MN11-F 2106/2011(H3N8), HI for A/wild bird/Mongolia/MN11-F 2271/2011(H3N8)"	P,N,N,N,N,N	"HI:>=40"	HI value >=1:40 considered positive
12ME-340	"HI for A/equine/Ohio/2003 (H3N8), A/wild bird/Mongolia/881-V/2009(H3N8), HI for A/wild bird/Mongolia/963-V/2009 (H3N8), HI for A/wild bird/Mongolia/MN11-F 2076/2011(H3N8), HI for A/wild bird/Mongolia/MN11-F 2106/2011(H3N8), HI for A/wild bird/Mongolia/MN11-F 2271/2011(H3N8)"	P,N,N,N,N,N	"HI:>=40"	HI value >=1:40 considered positive
12ME-342	"HI for A/equine/Ohio/2003 (H3N8), A/wild bird/Mongolia/881-V/2009(H3N8), HI for A/wild bird/Mongolia/963-V/2009 (H3N8), HI for A/wild bird/Mongolia/MN11-F 2076/2011(H3N8), HI for A/wild bird/Mongolia/MN11-F 2106/2011(H3N8), HI for A/wild bird/Mongolia/MN11-F 2271/2011(H3N8)"	P,N,N,N,N,N	"HI:>=40"	HI value >=1:40 considered positive
12ME-344	"HI for A/equine/Ohio/2003 (H3N8), A/wild bird/Mongolia/881-V/2009(H3N8), HI for A/wild bird/Mongolia/963-V/2009 (H3N8), HI for A/wild bird/Mongolia/MN11-F 2076/2011(H3N8), HI for A/wild bird/Mongolia/MN11-F 2106/2011(H3N8), HI for A/wild bird/Mongolia/MN11-F 2271/2011(H3N8)"	P,N,N,N,N,N	"HI:>=40"	HI value >=1:40 considered positive
12ME-345	"HI for A/equine/Ohio/2003 (H3N8), A/wild bird/Mongolia/881-V/2009(H3N8), HI for A/wild bird/Mongolia/963-V/2009 (H3N8), HI for A/wild bird/Mongolia/MN11-F 2076/2011(H3N8), HI for A/wild bird/Mongolia/MN11-F 2106/2011(H3N8), HI for A/wild bird/Mongolia/MN11-F 2271/2011(H3N8)"	P,N,N,N,N,N	"HI:>=40"	HI value >=1:40 considered positive
12ME-346	"HI for A/equine/Ohio/2003 (H3N8), A/wild bird/Mongolia/881-V/2009(H3N8), HI for A/wild bird/Mongolia/963-V/2009 (H3N8), HI for A/wild bird/Mongolia/MN11-F 2076/2011(H3N8), HI for A/wild bird/Mongolia/MN11-F 2106/2011(H3N8), HI for A/wild bird/Mongolia/MN11-F 2271/2011(H3N8)"	P,N,N,N,N,N	"HI:>=40"	HI value >=1:40 considered positive
12ME-347	"HI for A/equine/Ohio/2003 (H3N8), A/wild bird/Mongolia/881-V/2009(H3N8), HI for A/wild bird/Mongolia/963-V/2009 (H3N8), HI for A/wild bird/Mongolia/MN11-F 2076/2011(H3N8), HI for A/wild bird/Mongolia/MN11-F 2106/2011(H3N8), HI for A/wild bird/Mongolia/MN11-F 2271/2011(H3N8)"	P,N,N,N,N,N	"HI:>=40"	HI value >=1:40 considered positive
12ME-348	"HI for A/equine/Ohio/2003 (H3N8), A/wild bird/Mongolia/881-V/2009(H3N8), HI for A/wild bird/Mongolia/963-V/2009 (H3N8), HI for A/wild bird/Mongolia/MN11-F 2076/2011(H3N8), HI for A/wild bird/Mongolia/MN11-F 2106/2011(H3N8), HI for A/wild bird/Mongolia/MN11-F 2271/2011(H3N8)"	N,N,N,N,N,N	"HI:>=40"	HI value >=1:40 considered positive
12ME-349	"HI for A/equine/Ohio/2003 (H3N8), A/wild bird/Mongolia/881-V/2009(H3N8), HI for A/wild bird/Mongolia/963-V/2009 (H3N8), HI for A/wild bird/Mongolia/MN11-F 2076/2011(H3N8), HI for A/wild bird/Mongolia/MN11-F 2106/2011(H3N8), HI for A/wild bird/Mongolia/MN11-F 2271/2011(H3N8)"	N,N,N,N,N,N	"HI:>=40"	HI value >=1:40 considered positive
12ME-350	"HI for A/equine/Ohio/2003 (H3N8), A/wild bird/Mongolia/881-V/2009(H3N8), HI for A/wild bird/Mongolia/963-V/2009 (H3N8), HI for A/wild bird/Mongolia/MN11-F 2076/2011(H3N8), HI for A/wild bird/Mongolia/MN11-F 2106/2011(H3N8), HI for A/wild bird/Mongolia/MN11-F 2271/2011(H3N8)"	P,N,N,N,N,N	"HI:>=40"	HI value >=1:40 considered positive
12ME-351	"HI for A/equine/Ohio/2003 (H3N8), A/wild bird/Mongolia/881-V/2009(H3N8), HI for A/wild bird/Mongolia/963-V/2009 (H3N8), HI for A/wild bird/Mongolia/MN11-F 2076/2011(H3N8), HI for A/wild bird/Mongolia/MN11-F 2106/2011(H3N8), HI for A/wild bird/Mongolia/MN11-F 2271/2011(H3N8)"	P,N,N,N,N,N	"HI:>=40"	HI value >=1:40 considered positive
12ME-353	"HI for A/equine/Ohio/2003 (H3N8), A/wild bird/Mongolia/881-V/2009(H3N8), HI for A/wild bird/Mongolia/963-V/2009 (H3N8), HI for A/wild bird/Mongolia/MN11-F 2076/2011(H3N8), HI for A/wild bird/Mongolia/MN11-F 2106/2011(H3N8), HI for A/wild bird/Mongolia/MN11-F 2271/2011(H3N8)"	P,N,N,N,N,N	"HI:>=40"	HI value >=1:40 considered positive
12ME-354	"HI for A/equine/Ohio/2003 (H3N8), A/wild bird/Mongolia/881-V/2009(H3N8), HI for A/wild bird/Mongolia/963-V/2009 (H3N8), HI for A/wild bird/Mongolia/MN11-F 2076/2011(H3N8), HI for A/wild bird/Mongolia/MN11-F 2106/2011(H3N8), HI for A/wild bird/Mongolia/MN11-F 2271/2011(H3N8)"	P,N,N,N,N,N	"HI:>=40"	HI value >=1:40 considered positive
12ME-355	"HI for A/equine/Ohio/2003 (H3N8), A/wild bird/Mongolia/881-V/2009(H3N8), HI for A/wild bird/Mongolia/963-V/2009 (H3N8), HI for A/wild bird/Mongolia/MN11-F 2076/2011(H3N8), HI for A/wild bird/Mongolia/MN11-F 2106/2011(H3N8), HI for A/wild bird/Mongolia/MN11-F 2271/2011(H3N8)"	P,N,N,N,N,N	"HI:>=40"	HI value >=1:40 considered positive
12ME-356	"HI for A/equine/Ohio/2003 (H3N8), A/wild bird/Mongolia/881-V/2009(H3N8), HI for A/wild bird/Mongolia/963-V/2009 (H3N8), HI for A/wild bird/Mongolia/MN11-F 2076/2011(H3N8), HI for A/wild bird/Mongolia/MN11-F 2106/2011(H3N8), HI for A/wild bird/Mongolia/MN11-F 2271/2011(H3N8)"	N,N,N,N,N,N	"HI:>=40"	HI value >=1:40 considered positive
12ME-357	"HI for A/equine/Ohio/2003 (H3N8), A/wild bird/Mongolia/881-V/2009(H3N8), HI for A/wild bird/Mongolia/963-V/2009 (H3N8), HI for A/wild bird/Mongolia/MN11-F 2076/2011(H3N8), HI for A/wild bird/Mongolia/MN11-F 2106/2011(H3N8), HI for A/wild bird/Mongolia/MN11-F 2271/2011(H3N8)"	N,N,N,N,N,N	"HI:>=40"	HI value >=1:40 considered positive
12ME-358	"HI for A/equine/Ohio/2003 (H3N8), A/wild bird/Mongolia/881-V/2009(H3N8), HI for A/wild bird/Mongolia/963-V/2009 (H3N8), HI for A/wild bird/Mongolia/MN11-F 2076/2011(H3N8), HI for A/wild bird/Mongolia/MN11-F 2106/2011(H3N8), HI for A/wild bird/Mongolia/MN11-F 2271/2011(H3N8)"	N,N,N,N,N,N	"HI:>=40"	HI value >=1:40 considered positive
12ME-359	"HI for A/equine/Ohio/2003 (H3N8), A/wild bird/Mongolia/881-V/2009(H3N8), HI for A/wild bird/Mongolia/963-V/2009 (H3N8), HI for A/wild bird/Mongolia/MN11-F 2076/2011(H3N8), HI for A/wild bird/Mongolia/MN11-F 2106/2011(H3N8), HI for A/wild bird/Mongolia/MN11-F 2271/2011(H3N8)"	P,N,N,N,N,N	"HI:>=40"	HI value >=1:40 considered positive
12ME-360	"HI for A/equine/Ohio/2003 (H3N8), A/wild bird/Mongolia/881-V/2009(H3N8), HI for A/wild bird/Mongolia/963-V/2009 (H3N8), HI for A/wild bird/Mongolia/MN11-F 2076/2011(H3N8), HI for A/wild bird/Mongolia/MN11-F 2106/2011(H3N8), HI for A/wild bird/Mongolia/MN11-F 2271/2011(H3N8)"	P,N,N,N,N,N	"HI:>=40"	HI value >=1:40 considered positive
12ME-361	"HI for A/equine/Ohio/2003 (H3N8), A/wild bird/Mongolia/881-V/2009(H3N8), HI for A/wild bird/Mongolia/963-V/2009 (H3N8), HI for A/wild bird/Mongolia/MN11-F 2076/2011(H3N8), HI for A/wild bird/Mongolia/MN11-F 2106/2011(H3N8), HI for A/wild bird/Mongolia/MN11-F 2271/2011(H3N8)"	P,N,N,N,N,N	"HI:>=40"	HI value >=1:40 considered positive
12ME-362	"HI for A/equine/Ohio/2003 (H3N8), A/wild bird/Mongolia/881-V/2009(H3N8), HI for A/wild bird/Mongolia/963-V/2009 (H3N8), HI for A/wild bird/Mongolia/MN11-F 2076/2011(H3N8), HI for A/wild bird/Mongolia/MN11-F 2106/2011(H3N8), HI for A/wild bird/Mongolia/MN11-F 2271/2011(H3N8)"	P,N,N,N,N,N	"HI:>=40"	HI value >=1:40 considered positive
12ME-363	"HI for A/equine/Ohio/2003 (H3N8), A/wild bird/Mongolia/881-V/2009(H3N8), HI for A/wild bird/Mongolia/963-V/2009 (H3N8), HI for A/wild bird/Mongolia/MN11-F 2076/2011(H3N8), HI for A/wild bird/Mongolia/MN11-F 2106/2011(H3N8), HI for A/wild bird/Mongolia/MN11-F 2271/2011(H3N8)"	P,N,N,N,N,N	"HI:>=40"	HI value >=1:40 considered positive
12ME-364	"HI for A/equine/Ohio/2003 (H3N8), A/wild bird/Mongolia/881-V/2009(H3N8), HI for A/wild bird/Mongolia/963-V/2009 (H3N8), HI for A/wild bird/Mongolia/MN11-F 2076/2011(H3N8), HI for A/wild bird/Mongolia/MN11-F 2106/2011(H3N8), HI for A/wild bird/Mongolia/MN11-F 2271/2011(H3N8)"	P,N,N,N,N,N	"HI:>=40"	HI value >=1:40 considered positive
12ME-365	"HI for A/equine/Ohio/2003 (H3N8), A/wild bird/Mongolia/881-V/2009(H3N8), HI for A/wild bird/Mongolia/963-V/2009 (H3N8), HI for A/wild bird/Mongolia/MN11-F 2076/2011(H3N8), HI for A/wild bird/Mongolia/MN11-F 2106/2011(H3N8), HI for A/wild bird/Mongolia/MN11-F 2271/2011(H3N8)"	P,N,N,N,N,N	"HI:>=40"	HI value >=1:40 considered positive
12ME-366	"HI for A/equine/Ohio/2003 (H3N8), A/wild bird/Mongolia/881-V/2009(H3N8), HI for A/wild bird/Mongolia/963-V/2009 (H3N8), HI for A/wild bird/Mongolia/MN11-F 2076/2011(H3N8), HI for A/wild bird/Mongolia/MN11-F 2106/2011(H3N8), HI for A/wild bird/Mongolia/MN11-F 2271/2011(H3N8)"	P,N,N,N,N,N	"HI:>=40"	HI value >=1:40 considered positive
12ME-367	"HI for A/equine/Ohio/2003 (H3N8), A/wild bird/Mongolia/881-V/2009(H3N8), HI for A/wild bird/Mongolia/963-V/2009 (H3N8), HI for A/wild bird/Mongolia/MN11-F 2076/2011(H3N8), HI for A/wild bird/Mongolia/MN11-F 2106/2011(H3N8), HI for A/wild bird/Mongolia/MN11-F 2271/2011(H3N8)"	P,N,N,N,N,N	"HI:>=40"	HI value >=1:40 considered positive
12ME-368	"HI for A/equine/Ohio/2003 (H3N8), A/wild bird/Mongolia/881-V/2009(H3N8), HI for A/wild bird/Mongolia/963-V/2009 (H3N8), HI for A/wild bird/Mongolia/MN11-F 2076/2011(H3N8), HI for A/wild bird/Mongolia/MN11-F 2106/2011(H3N8), HI for A/wild bird/Mongolia/MN11-F 2271/2011(H3N8)"	P,N,N,N,N,N	"HI:>=40"	HI value >=1:40 considered positive
12ME-369	"HI for A/equine/Ohio/2003 (H3N8), A/wild bird/Mongolia/881-V/2009(H3N8), HI for A/wild bird/Mongolia/963-V/2009 (H3N8), HI for A/wild bird/Mongolia/MN11-F 2076/2011(H3N8), HI for A/wild bird/Mongolia/MN11-F 2106/2011(H3N8), HI for A/wild bird/Mongolia/MN11-F 2271/2011(H3N8)"	P,N,N,N,N,N	"HI:>=40"	HI value >=1:40 considered positive
12ME-370	"HI for A/equine/Ohio/2003 (H3N8), A/wild bird/Mongolia/881-V/2009(H3N8), HI for A/wild bird/Mongolia/963-V/2009 (H3N8), HI for A/wild bird/Mongolia/MN11-F 2076/2011(H3N8), HI for A/wild bird/Mongolia/MN11-F 2106/2011(H3N8), HI for A/wild bird/Mongolia/MN11-F 2271/2011(H3N8)"	N,N,N,N,N,N	"HI:>=40"	HI value >=1:40 considered positive
12ME-371	"HI for A/equine/Ohio/2003 (H3N8), A/wild bird/Mongolia/881-V/2009(H3N8), HI for A/wild bird/Mongolia/963-V/2009 (H3N8), HI for A/wild bird/Mongolia/MN11-F 2076/2011(H3N8), HI for A/wild bird/Mongolia/MN11-F 2106/2011(H3N8), HI for A/wild bird/Mongolia/MN11-F 2271/2011(H3N8)"	P,N,N,N,N,N	"HI:>=40"	HI value >=1:40 considered positive
12ME-372	"HI for A/equine/Ohio/2003 (H3N8), A/wild bird/Mongolia/881-V/2009(H3N8), HI for A/wild bird/Mongolia/963-V/2009 (H3N8), HI for A/wild bird/Mongolia/MN11-F 2076/2011(H3N8), HI for A/wild bird/Mongolia/MN11-F 2106/2011(H3N8), HI for A/wild bird/Mongolia/MN11-F 2271/2011(H3N8)"	P,N,N,N,N,N	"HI:>=40"	HI value >=1:40 considered positive
12ME-373	"HI for A/equine/Ohio/2003 (H3N8), A/wild bird/Mongolia/881-V/2009(H3N8), HI for A/wild bird/Mongolia/963-V/2009 (H3N8), HI for A/wild bird/Mongolia/MN11-F 2076/2011(H3N8), HI for A/wild bird/Mongolia/MN11-F 2106/2011(H3N8), HI for A/wild bird/Mongolia/MN11-F 2271/2011(H3N8)"	P,N,N,N,N,N	"HI:>=40"	HI value >=1:40 considered positive
12ME-374	"HI for A/equine/Ohio/2003 (H3N8), A/wild bird/Mongolia/881-V/2009(H3N8), HI for A/wild bird/Mongolia/963-V/2009 (H3N8), HI for A/wild bird/Mongolia/MN11-F 2076/2011(H3N8), HI for A/wild bird/Mongolia/MN11-F 2106/2011(H3N8), HI for A/wild bird/Mongolia/MN11-F 2271/2011(H3N8)"	P,N,N,N,N,N	"HI:>=40"	HI value >=1:40 considered positive
12ME-375	"HI for A/equine/Ohio/2003 (H3N8), A/wild bird/Mongolia/881-V/2009(H3N8), HI for A/wild bird/Mongolia/963-V/2009 (H3N8), HI for A/wild bird/Mongolia/MN11-F 2076/2011(H3N8), HI for A/wild bird/Mongolia/MN11-F 2106/2011(H3N8), HI for A/wild bird/Mongolia/MN11-F 2271/2011(H3N8)"	P,N,N,N,N,N	"HI:>=40"	HI value >=1:40 considered positive
12ME-376	"HI for A/equine/Ohio/2003 (H3N8), A/wild bird/Mongolia/881-V/2009(H3N8), HI for A/wild bird/Mongolia/963-V/2009 (H3N8), HI for A/wild bird/Mongolia/MN11-F 2076/2011(H3N8), HI for A/wild bird/Mongolia/MN11-F 2106/2011(H3N8), HI for A/wild bird/Mongolia/MN11-F 2271/2011(H3N8)"	P,N,N,N,N,N	"HI:>=40"	HI value >=1:40 considered positive
12ME-377	"HI for A/equine/Ohio/2003 (H3N8), A/wild bird/Mongolia/881-V/2009(H3N8), HI for A/wild bird/Mongolia/963-V/2009 (H3N8), HI for A/wild bird/Mongolia/MN11-F 2076/2011(H3N8), HI for A/wild bird/Mongolia/MN11-F 2106/2011(H3N8), HI for A/wild bird/Mongolia/MN11-F 2271/2011(H3N8)"	P,N,N,N,N,N	"HI:>=40"	HI value >=1:40 considered positive
12ME-378	"HI for A/equine/Ohio/2003 (H3N8), A/wild bird/Mongolia/881-V/2009(H3N8), HI for A/wild bird/Mongolia/963-V/2009 (H3N8), HI for A/wild bird/Mongolia/MN11-F 2076/2011(H3N8), HI for A/wild bird/Mongolia/MN11-F 2106/2011(H3N8), HI for A/wild bird/Mongolia/MN11-F 2271/2011(H3N8)"	N,N,N,N,N,N	"HI:>=40"	HI value >=1:40 considered positive
12ME-379	"HI for A/equine/Ohio/2003 (H3N8), A/wild bird/Mongolia/881-V/2009(H3N8), HI for A/wild bird/Mongolia/963-V/2009 (H3N8), HI for A/wild bird/Mongolia/MN11-F 2076/2011(H3N8), HI for A/wild bird/Mongolia/MN11-F 2106/2011(H3N8), HI for A/wild bird/Mongolia/MN11-F 2271/2011(H3N8)"	P,N,N,N,N,N	"HI:>=40"	HI value >=1:40 considered positive
12ME-380	"HI for A/equine/Ohio/2003 (H3N8), A/wild bird/Mongolia/881-V/2009(H3N8), HI for A/wild bird/Mongolia/963-V/2009 (H3N8), HI for A/wild bird/Mongolia/MN11-F 2076/2011(H3N8), HI for A/wild bird/Mongolia/MN11-F 2106/2011(H3N8), HI for A/wild bird/Mongolia/MN11-F 2271/2011(H3N8)"	P,N,N,N,N,N	"HI:>=40"	HI value >=1:40 considered positive
12ME-381	"HI for A/equine/Ohio/2003 (H3N8), A/wild bird/Mongolia/881-V/2009(H3N8), HI for A/wild bird/Mongolia/963-V/2009 (H3N8), HI for A/wild bird/Mongolia/MN11-F 2076/2011(H3N8), HI for A/wild bird/Mongolia/MN11-F 2106/2011(H3N8), HI for A/wild bird/Mongolia/MN11-F 2271/2011(H3N8)"	N,N,N,N,N,N	"HI:>=40"	HI value >=1:40 considered positive
12ME-382	"HI for A/equine/Ohio/2003 (H3N8), A/wild bird/Mongolia/881-V/2009(H3N8), HI for A/wild bird/Mongolia/963-V/2009 (H3N8), HI for A/wild bird/Mongolia/MN11-F 2076/2011(H3N8), HI for A/wild bird/Mongolia/MN11-F 2106/2011(H3N8), HI for A/wild bird/Mongolia/MN11-F 2271/2011(H3N8)"	P,N,N,N,N,N	"HI:>=40"	HI value >=1:40 considered positive
12ME-383	"HI for A/equine/Ohio/2003 (H3N8), A/wild bird/Mongolia/881-V/2009(H3N8), HI for A/wild bird/Mongolia/963-V/2009 (H3N8), HI for A/wild bird/Mongolia/MN11-F 2076/2011(H3N8), HI for A/wild bird/Mongolia/MN11-F 2106/2011(H3N8), HI for A/wild bird/Mongolia/MN11-F 2271/2011(H3N8)"	P,N,N,N,N,N	"HI:>=40"	HI value >=1:40 considered positive
12ME-384	"HI for A/equine/Ohio/2003 (H3N8), A/wild bird/Mongolia/881-V/2009(H3N8), HI for A/wild bird/Mongolia/963-V/2009 (H3N8), HI for A/wild bird/Mongolia/MN11-F 2076/2011(H3N8), HI for A/wild bird/Mongolia/MN11-F 2106/2011(H3N8), HI for A/wild bird/Mongolia/MN11-F 2271/2011(H3N8)"	P,N,N,N,N,N	"HI:>=40"	HI value >=1:40 considered positive
12ME-385	"HI for A/equine/Ohio/2003 (H3N8), A/wild bird/Mongolia/881-V/2009(H3N8), HI for A/wild bird/Mongolia/963-V/2009 (H3N8), HI for A/wild bird/Mongolia/MN11-F 2076/2011(H3N8), HI for A/wild bird/Mongolia/MN11-F 2106/2011(H3N8), HI for A/wild bird/Mongolia/MN11-F 2271/2011(H3N8)"	P,N,N,N,N,N	"HI:>=40"	HI value >=1:40 considered positive
12ME-386	"HI for A/equine/Ohio/2003 (H3N8), A/wild bird/Mongolia/881-V/2009(H3N8), HI for A/wild bird/Mongolia/963-V/2009 (H3N8), HI for A/wild bird/Mongolia/MN11-F 2076/2011(H3N8), HI for A/wild bird/Mongolia/MN11-F 2106/2011(H3N8), HI for A/wild bird/Mongolia/MN11-F 2271/2011(H3N8)"	P,N,N,N,N,N	"HI:>=40"	HI value >=1:40 considered positive
12ME-387	"HI for A/equine/Ohio/2003 (H3N8), A/wild bird/Mongolia/881-V/2009(H3N8), HI for A/wild bird/Mongolia/963-V/2009 (H3N8), HI for A/wild bird/Mongolia/MN11-F 2076/2011(H3N8), HI for A/wild bird/Mongolia/MN11-F 2106/2011(H3N8), HI for A/wild bird/Mongolia/MN11-F 2271/2011(H3N8)"	P,N,N,N,N,N	"HI:>=40"	HI value >=1:40 considered positive
12ME-388	"HI for A/equine/Ohio/2003 (H3N8), A/wild bird/Mongolia/881-V/2009(H3N8), HI for A/wild bird/Mongolia/963-V/2009 (H3N8), HI for A/wild bird/Mongolia/MN11-F 2076/2011(H3N8), HI for A/wild bird/Mongolia/MN11-F 2106/2011(H3N8), HI for A/wild bird/Mongolia/MN11-F 2271/2011(H3N8)"	P,N,N,N,N,N	"HI:>=40"	HI value >=1:40 considered positive
12ME-389	"HI for A/equine/Ohio/2003 (H3N8), A/wild bird/Mongolia/881-V/2009(H3N8), HI for A/wild bird/Mongolia/963-V/2009 (H3N8), HI for A/wild bird/Mongolia/MN11-F 2076/2011(H3N8), HI for A/wild bird/Mongolia/MN11-F 2106/2011(H3N8), HI for A/wild bird/Mongolia/MN11-F 2271/2011(H3N8)"	P,N,N,N,N,N	"HI:>=40"	HI value >=1:40 considered positive
12ME-390	"HI for A/equine/Ohio/2003 (H3N8), A/wild bird/Mongolia/881-V/2009(H3N8), HI for A/wild bird/Mongolia/963-V/2009 (H3N8), HI for A/wild bird/Mongolia/MN11-F 2076/2011(H3N8), HI for A/wild bird/Mongolia/MN11-F 2106/2011(H3N8), HI for A/wild bird/Mongolia/MN11-F 2271/2011(H3N8)"	N,N,N,N,N,N	"HI:>=40"	HI value >=1:40 considered positive
12ME-391	"HI for A/equine/Ohio/2003 (H3N8), A/wild bird/Mongolia/881-V/2009(H3N8), HI for A/wild bird/Mongolia/963-V/2009 (H3N8), HI for A/wild bird/Mongolia/MN11-F 2076/2011(H3N8), HI for A/wild bird/Mongolia/MN11-F 2106/2011(H3N8), HI for A/wild bird/Mongolia/MN11-F 2271/2011(H3N8)"	P,N,N,N,N,N	"HI:>=40"	HI value >=1:40 considered positive
12ME-392	"HI for A/equine/Ohio/2003 (H3N8), A/wild bird/Mongolia/881-V/2009(H3N8), HI for A/wild bird/Mongolia/963-V/2009 (H3N8), HI for A/wild bird/Mongolia/MN11-F 2076/2011(H3N8), HI for A/wild bird/Mongolia/MN11-F 2106/2011(H3N8), HI for A/wild bird/Mongolia/MN11-F 2271/2011(H3N8)"	P,N,N,N,N,N	"HI:>=40"	HI value >=1:40 considered positive
12ME-393	"HI for A/equine/Ohio/2003 (H3N8), A/wild bird/Mongolia/881-V/2009(H3N8), HI for A/wild bird/Mongolia/963-V/2009 (H3N8), HI for A/wild bird/Mongolia/MN11-F 2076/2011(H3N8), HI for A/wild bird/Mongolia/MN11-F 2106/2011(H3N8), HI for A/wild bird/Mongolia/MN11-F 2271/2011(H3N8)"	P,N,N,N,N,N	"HI:>=40"	HI value >=1:40 considered positive
12ME-394	"HI for A/equine/Ohio/2003 (H3N8), A/wild bird/Mongolia/881-V/2009(H3N8), HI for A/wild bird/Mongolia/963-V/2009 (H3N8), HI for A/wild bird/Mongolia/MN11-F 2076/2011(H3N8), HI for A/wild bird/Mongolia/MN11-F 2106/2011(H3N8), HI for A/wild bird/Mongolia/MN11-F 2271/2011(H3N8)"	P,N,N,N,N,N	"HI:>=40"	HI value >=1:40 considered positive
12ME-395	"HI for A/equine/Ohio/2003 (H3N8), A/wild bird/Mongolia/881-V/2009(H3N8), HI for A/wild bird/Mongolia/963-V/2009 (H3N8), HI for A/wild bird/Mongolia/MN11-F 2076/2011(H3N8), HI for A/wild bird/Mongolia/MN11-F 2106/2011(H3N8), HI for A/wild bird/Mongolia/MN11-F 2271/2011(H3N8)"	P,N,N,N,N,N	"HI:>=40"	HI value >=1:40 considered positive
12ME-396	"HI for A/equine/Ohio/2003 (H3N8), A/wild bird/Mongolia/881-V/2009(H3N8), HI for A/wild bird/Mongolia/963-V/2009 (H3N8), HI for A/wild bird/Mongolia/MN11-F 2076/2011(H3N8), HI for A/wild bird/Mongolia/MN11-F 2106/2011(H3N8), HI for A/wild bird/Mongolia/MN11-F 2271/2011(H3N8)"	P,N,N,N,N,N	"HI:>=40"	HI value >=1:40 considered positive
12ME-397	"HI for A/equine/Ohio/2003 (H3N8), A/wild bird/Mongolia/881-V/2009(H3N8), HI for A/wild bird/Mongolia/963-V/2009 (H3N8), HI for A/wild bird/Mongolia/MN11-F 2076/2011(H3N8), HI for A/wild bird/Mongolia/MN11-F 2106/2011(H3N8), HI for A/wild bird/Mongolia/MN11-F 2271/2011(H3N8)"	P,N,N,N,N,N	"HI:>=40"	HI value >=1:40 considered positive
12ME-398	"HI for A/equine/Ohio/2003 (H3N8), A/wild bird/Mongolia/881-V/2009(H3N8), HI for A/wild bird/Mongolia/963-V/2009 (H3N8), HI for A/wild bird/Mongolia/MN11-F 2076/2011(H3N8), HI for A/wild bird/Mongolia/MN11-F 2106/2011(H3N8), HI for A/wild bird/Mongolia/MN11-F 2271/2011(H3N8)"	P,N,N,N,N,N	"HI:>=40"	HI value >=1:40 considered positive
12ME-399	"HI for A/equine/Ohio/2003 (H3N8), A/wild bird/Mongolia/881-V/2009(H3N8), HI for A/wild bird/Mongolia/963-V/2009 (H3N8), HI for A/wild bird/Mongolia/MN11-F 2076/2011(H3N8), HI for A/wild bird/Mongolia/MN11-F 2106/2011(H3N8), HI for A/wild bird/Mongolia/MN11-F 2271/2011(H3N8)"	P,N,N,N,N,N	"HI:>=40"	HI value >=1:40 considered positive
12ME-400	"HI for A/equine/Ohio/2003 (H3N8), A/wild bird/Mongolia/881-V/2009(H3N8), HI for A/wild bird/Mongolia/963-V/2009 (H3N8), HI for A/wild bird/Mongolia/MN11-F 2076/2011(H3N8), HI for A/wild bird/Mongolia/MN11-F 2106/2011(H3N8), HI for A/wild bird/Mongolia/MN11-F 2271/2011(H3N8)"	P,N,N,N,N,N	"HI:>=40"	HI value >=1:40 considered positive
12WM-1	"HI for A/equine/Ohio/2003 (H3N8), A/wild bird/Mongolia/881-V/2009(H3N8), HI for A/wild bird/Mongolia/963-V/2009 (H3N8), HI for A/wild bird/Mongolia/MN11-F 2076/2011(H3N8), HI for A/wild bird/Mongolia/MN11-F 2106/2011(H3N8), HI for A/wild bird/Mongolia/MN11-F 2271/2011(H3N8)"	U,N,N,N,N,N	"HI:>=40"	HI value >=1:40 considered positive
12WM-2	"HI for A/equine/Ohio/2003 (H3N8), A/wild bird/Mongolia/881-V/2009(H3N8), HI for A/wild bird/Mongolia/963-V/2009 (H3N8), HI for A/wild bird/Mongolia/MN11-F 2076/2011(H3N8), HI for A/wild bird/Mongolia/MN11-F 2106/2011(H3N8), HI for A/wild bird/Mongolia/MN11-F 2271/2011(H3N8)"	U,N,N,N,N,N	"HI:>=40"	HI value >=1:40 considered positive
12WM-3	"HI for A/equine/Ohio/2003 (H3N8), A/wild bird/Mongolia/881-V/2009(H3N8), HI for A/wild bird/Mongolia/963-V/2009 (H3N8), HI for A/wild bird/Mongolia/MN11-F 2076/2011(H3N8), HI for A/wild bird/Mongolia/MN11-F 2106/2011(H3N8), HI for A/wild bird/Mongolia/MN11-F 2271/2011(H3N8)"	U,N,N,N,N,N	"HI:>=40"	HI value >=1:40 considered positive
12WM-4	"HI for A/equine/Ohio/2003 (H3N8), A/wild bird/Mongolia/881-V/2009(H3N8), HI for A/wild bird/Mongolia/963-V/2009 (H3N8), HI for A/wild bird/Mongolia/MN11-F 2076/2011(H3N8), HI for A/wild bird/Mongolia/MN11-F 2106/2011(H3N8), HI for A/wild bird/Mongolia/MN11-F 2271/2011(H3N8)"	U,N,N,N,N,N	"HI:>=40"	HI value >=1:40 considered positive
12WM-5	"HI for A/equine/Ohio/2003 (H3N8), A/wild bird/Mongolia/881-V/2009(H3N8), HI for A/wild bird/Mongolia/963-V/2009 (H3N8), HI for A/wild bird/Mongolia/MN11-F 2076/2011(H3N8), HI for A/wild bird/Mongolia/MN11-F 2106/2011(H3N8), HI for A/wild bird/Mongolia/MN11-F 2271/2011(H3N8)"	U,N,N,N,N,N	"HI:>=40"	HI value >=1:40 considered positive
12WM-6	"HI for A/equine/Ohio/2003 (H3N8), A/wild bird/Mongolia/881-V/2009(H3N8), HI for A/wild bird/Mongolia/963-V/2009 (H3N8), HI for A/wild bird/Mongolia/MN11-F 2076/2011(H3N8), HI for A/wild bird/Mongolia/MN11-F 2106/2011(H3N8), HI for A/wild bird/Mongolia/MN11-F 2271/2011(H3N8)"	U,N,N,N,N,N	"HI:>=40"	HI value >=1:40 considered positive
12WM-7	"HI for A/equine/Ohio/2003 (H3N8), A/wild bird/Mongolia/881-V/2009(H3N8), HI for A/wild bird/Mongolia/963-V/2009 (H3N8), HI for A/wild bird/Mongolia/MN11-F 2076/2011(H3N8), HI for A/wild bird/Mongolia/MN11-F 2106/2011(H3N8), HI for A/wild bird/Mongolia/MN11-F 2271/2011(H3N8)"	U,N,N,N,N,N	"HI:>=40"	HI value >=1:40 considered positive
12WM-8	"HI for A/equine/Ohio/2003 (H3N8), A/wild bird/Mongolia/881-V/2009(H3N8), HI for A/wild bird/Mongolia/963-V/2009 (H3N8), HI for A/wild bird/Mongolia/MN11-F 2076/2011(H3N8), HI for A/wild bird/Mongolia/MN11-F 2106/2011(H3N8), HI for A/wild bird/Mongolia/MN11-F 2271/2011(H3N8)"	U,N,N,N,N,N	"HI:>=40"	HI value >=1:40 considered positive
12WM-9	"HI for A/equine/Ohio/2003 (H3N8), A/wild bird/Mongolia/881-V/2009(H3N8), HI for A/wild bird/Mongolia/963-V/2009 (H3N8), HI for A/wild bird/Mongolia/MN11-F 2076/2011(H3N8), HI for A/wild bird/Mongolia/MN11-F 2106/2011(H3N8), HI for A/wild bird/Mongolia/MN11-F 2271/2011(H3N8)"	U,N,N,N,N,N	"HI:>=40"	HI value >=1:40 considered positive
12WM-10	"HI for A/equine/Ohio/2003 (H3N8), A/wild bird/Mongolia/881-V/2009(H3N8), HI for A/wild bird/Mongolia/963-V/2009 (H3N8), HI for A/wild bird/Mongolia/MN11-F 2076/2011(H3N8), HI for A/wild bird/Mongolia/MN11-F 2106/2011(H3N8), HI for A/wild bird/Mongolia/MN11-F 2271/2011(H3N8)"	U,N,N,N,N,N	"HI:>=40"	HI value >=1:40 considered positive
12WM-11	"HI for A/equine/Ohio/2003 (H3N8), A/wild bird/Mongolia/881-V/2009(H3N8), HI for A/wild bird/Mongolia/963-V/2009 (H3N8), HI for A/wild bird/Mongolia/MN11-F 2076/2011(H3N8), HI for A/wild bird/Mongolia/MN11-F 2106/2011(H3N8), HI for A/wild bird/Mongolia/MN11-F 2271/2011(H3N8)"	U,N,N,N,N,N	"HI:>=40"	HI value >=1:40 considered positive
12WM-12	"HI for A/equine/Ohio/2003 (H3N8), A/wild bird/Mongolia/881-V/2009(H3N8), HI for A/wild bird/Mongolia/963-V/2009 (H3N8), HI for A/wild bird/Mongolia/MN11-F 2076/2011(H3N8), HI for A/wild bird/Mongolia/MN11-F 2106/2011(H3N8), HI for A/wild bird/Mongolia/MN11-F 2271/2011(H3N8)"	U,N,N,N,N,N	"HI:>=40"	HI value >=1:40 considered positive
12WM-13	"HI for A/equine/Ohio/2003 (H3N8), A/wild bird/Mongolia/881-V/2009(H3N8), HI for A/wild bird/Mongolia/963-V/2009 (H3N8), HI for A/wild bird/Mongolia/MN11-F 2076/2011(H3N8), HI for A/wild bird/Mongolia/MN11-F 2106/2011(H3N8), HI for A/wild bird/Mongolia/MN11-F 2271/2011(H3N8)"	U,N,N,N,N,N	"HI:>=40"	HI value >=1:40 considered positive
12WM-14	"HI for A/equine/Ohio/2003 (H3N8), A/wild bird/Mongolia/881-V/2009(H3N8), HI for A/wild bird/Mongolia/963-V/2009 (H3N8), HI for A/wild bird/Mongolia/MN11-F 2076/2011(H3N8), HI for A/wild bird/Mongolia/MN11-F 2106/2011(H3N8), HI for A/wild bird/Mongolia/MN11-F 2271/2011(H3N8)"	U,N,N,N,N,N	"HI:>=40"	HI value >=1:40 considered positive
12WM-15	"HI for A/equine/Ohio/2003 (H3N8), A/wild bird/Mongolia/881-V/2009(H3N8), HI for A/wild bird/Mongolia/963-V/2009 (H3N8), HI for A/wild bird/Mongolia/MN11-F 2076/2011(H3N8), HI for A/wild bird/Mongolia/MN11-F 2106/2011(H3N8), HI for A/wild bird/Mongolia/MN11-F 2271/2011(H3N8)"	U,N,N,N,N,N	"HI:>=40"	HI value >=1:40 considered positive
12WM-16	"HI for A/equine/Ohio/2003 (H3N8), A/wild bird/Mongolia/881-V/2009(H3N8), HI for A/wild bird/Mongolia/963-V/2009 (H3N8), HI for A/wild bird/Mongolia/MN11-F 2076/2011(H3N8), HI for A/wild bird/Mongolia/MN11-F 2106/2011(H3N8), HI for A/wild bird/Mongolia/MN11-F 2271/2011(H3N8)"	U,N,N,N,N,N	"HI:>=40"	HI value >=1:40 considered positive
12WM-17	"HI for A/equine/Ohio/2003 (H3N8), A/wild bird/Mongolia/881-V/2009(H3N8), HI for A/wild bird/Mongolia/963-V/2009 (H3N8), HI for A/wild bird/Mongolia/MN11-F 2076/2011(H3N8), HI for A/wild bird/Mongolia/MN11-F 2106/2011(H3N8), HI for A/wild bird/Mongolia/MN11-F 2271/2011(H3N8)"	U,N,N,N,N,N	"HI:>=40"	HI value >=1:40 considered positive
12WM-18	"HI for A/equine/Ohio/2003 (H3N8), A/wild bird/Mongolia/881-V/2009(H3N8), HI for A/wild bird/Mongolia/963-V/2009 (H3N8), HI for A/wild bird/Mongolia/MN11-F 2076/2011(H3N8), HI for A/wild bird/Mongolia/MN11-F 2106/2011(H3N8), HI for A/wild bird/Mongolia/MN11-F 2271/2011(H3N8)"	U,N,N,N,N,N	"HI:>=40"	HI value >=1:40 considered positive
12WM-19	"HI for A/equine/Ohio/2003 (H3N8), A/wild bird/Mongolia/881-V/2009(H3N8), HI for A/wild bird/Mongolia/963-V/2009 (H3N8), HI for A/wild bird/Mongolia/MN11-F 2076/2011(H3N8), HI for A/wild bird/Mongolia/MN11-F 2106/2011(H3N8), HI for A/wild bird/Mongolia/MN11-F 2271/2011(H3N8)"	U,N,N,N,N,N	"HI:>=40"	HI value >=1:40 considered positive
12WM-20	"HI for A/equine/Ohio/2003 (H3N8), A/wild bird/Mongolia/881-V/2009(H3N8), HI for A/wild bird/Mongolia/963-V/2009 (H3N8), HI for A/wild bird/Mongolia/MN11-F 2076/2011(H3N8), HI for A/wild bird/Mongolia/MN11-F 2106/2011(H3N8), HI for A/wild bird/Mongolia/MN11-F 2271/2011(H3N8)"	U,N,N,N,N,N	"HI:>=40"	HI value >=1:40 considered positive
12WM-21	"HI for A/equine/Ohio/2003 (H3N8), A/wild bird/Mongolia/881-V/2009(H3N8), HI for A/wild bird/Mongolia/963-V/2009 (H3N8), HI for A/wild bird/Mongolia/MN11-F 2076/2011(H3N8), HI for A/wild bird/Mongolia/MN11-F 2106/2011(H3N8), HI for A/wild bird/Mongolia/MN11-F 2271/2011(H3N8)"	U,N,N,N,N,N	"HI:>=40"	HI value >=1:40 considered positive
12WM-22	"HI for A/equine/Ohio/2003 (H3N8), A/wild bird/Mongolia/881-V/2009(H3N8), HI for A/wild bird/Mongolia/963-V/2009 (H3N8), HI for A/wild bird/Mongolia/MN11-F 2076/2011(H3N8), HI for A/wild bird/Mongolia/MN11-F 2106/2011(H3N8), HI for A/wild bird/Mongolia/MN11-F 2271/2011(H3N8)"	U,N,N,N,N,N	"HI:>=40"	HI value >=1:40 considered positive
12WM-23	"HI for A/equine/Ohio/2003 (H3N8), A/wild bird/Mongolia/881-V/2009(H3N8), HI for A/wild bird/Mongolia/963-V/2009 (H3N8), HI for A/wild bird/Mongolia/MN11-F 2076/2011(H3N8), HI for A/wild bird/Mongolia/MN11-F 2106/2011(H3N8), HI for A/wild bird/Mongolia/MN11-F 2271/2011(H3N8)"	U,N,N,N,N,N	"HI:>=40"	HI value >=1:40 considered positive
12WM-24	"HI for A/equine/Ohio/2003 (H3N8), A/wild bird/Mongolia/881-V/2009(H3N8), HI for A/wild bird/Mongolia/963-V/2009 (H3N8), HI for A/wild bird/Mongolia/MN11-F 2076/2011(H3N8), HI for A/wild bird/Mongolia/MN11-F 2106/2011(H3N8), HI for A/wild bird/Mongolia/MN11-F 2271/2011(H3N8)"	U,N,N,N,N,N	"HI:>=40"	HI value >=1:40 considered positive
12WM-25	"HI for A/equine/Ohio/2003 (H3N8), A/wild bird/Mongolia/881-V/2009(H3N8), HI for A/wild bird/Mongolia/963-V/2009 (H3N8), HI for A/wild bird/Mongolia/MN11-F 2076/2011(H3N8), HI for A/wild bird/Mongolia/MN11-F 2106/2011(H3N8), HI for A/wild bird/Mongolia/MN11-F 2271/2011(H3N8)"	U,N,N,N,N,N	"HI:>=40"	HI value >=1:40 considered positive
12WM-26	"HI for A/equine/Ohio/2003 (H3N8), A/wild bird/Mongolia/881-V/2009(H3N8), HI for A/wild bird/Mongolia/963-V/2009 (H3N8), HI for A/wild bird/Mongolia/MN11-F 2076/2011(H3N8), HI for A/wild bird/Mongolia/MN11-F 2106/2011(H3N8), HI for A/wild bird/Mongolia/MN11-F 2271/2011(H3N8)"	U,N,N,N,N,N	"HI:>=40"	HI value >=1:40 considered positive
12WM-27	"HI for A/equine/Ohio/2003 (H3N8), A/wild bird/Mongolia/881-V/2009(H3N8), HI for A/wild bird/Mongolia/963-V/2009 (H3N8), HI for A/wild bird/Mongolia/MN11-F 2076/2011(H3N8), HI for A/wild bird/Mongolia/MN11-F 2106/2011(H3N8), HI for A/wild bird/Mongolia/MN11-F 2271/2011(H3N8)"	U,N,N,N,N,N	"HI:>=40"	HI value >=1:40 considered positive
12WM-28	"HI for A/equine/Ohio/2003 (H3N8), A/wild bird/Mongolia/881-V/2009(H3N8), HI for A/wild bird/Mongolia/963-V/2009 (H3N8), HI for A/wild bird/Mongolia/MN11-F 2076/2011(H3N8), HI for A/wild bird/Mongolia/MN11-F 2106/2011(H3N8), HI for A/wild bird/Mongolia/MN11-F 2271/2011(H3N8)"	U,N,N,N,N,N	"HI:>=40"	HI value >=1:40 considered positive
12WM-29	"HI for A/equine/Ohio/2003 (H3N8), A/wild bird/Mongolia/881-V/2009(H3N8), HI for A/wild bird/Mongolia/963-V/2009 (H3N8), HI for A/wild bird/Mongolia/MN11-F 2076/2011(H3N8), HI for A/wild bird/Mongolia/MN11-F 2106/2011(H3N8), HI for A/wild bird/Mongolia/MN11-F 2271/2011(H3N8)"	U,N,N,N,N,N	"HI:>=40"	HI value >=1:40 considered positive
12WM-30	"HI for A/equine/Ohio/2003 (H3N8), A/wild bird/Mongolia/881-V/2009(H3N8), HI for A/wild bird/Mongolia/963-V/2009 (H3N8), HI for A/wild bird/Mongolia/MN11-F 2076/2011(H3N8), HI for A/wild bird/Mongolia/MN11-F 2106/2011(H3N8), HI for A/wild bird/Mongolia/MN11-F 2271/2011(H3N8)"	U,N,N,N,N,N	"HI:>=40"	HI value >=1:40 considered positive
12WM-31	"HI for A/equine/Ohio/2003 (H3N8), A/wild bird/Mongolia/881-V/2009(H3N8), HI for A/wild bird/Mongolia/963-V/2009 (H3N8), HI for A/wild bird/Mongolia/MN11-F 2076/2011(H3N8), HI for A/wild bird/Mongolia/MN11-F 2106/2011(H3N8), HI for A/wild bird/Mongolia/MN11-F 2271/2011(H3N8)"	U,N,N,N,N,N	"HI:>=40"	HI value >=1:40 considered positive
12WM-32	"HI for A/equine/Ohio/2003 (H3N8), A/wild bird/Mongolia/881-V/2009(H3N8), HI for A/wild bird/Mongolia/963-V/2009 (H3N8), HI for A/wild bird/Mongolia/MN11-F 2076/2011(H3N8), HI for A/wild bird/Mongolia/MN11-F 2106/2011(H3N8), HI for A/wild bird/Mongolia/MN11-F 2271/2011(H3N8)"	U,N,N,N,N,N	"HI:>=40"	HI value >=1:40 considered positive
12WM-33	"HI for A/equine/Ohio/2003 (H3N8), A/wild bird/Mongolia/881-V/2009(H3N8), HI for A/wild bird/Mongolia/963-V/2009 (H3N8), HI for A/wild bird/Mongolia/MN11-F 2076/2011(H3N8), HI for A/wild bird/Mongolia/MN11-F 2106/2011(H3N8), HI for A/wild bird/Mongolia/MN11-F 2271/2011(H3N8)"	U,N,N,N,N,N	"HI:>=40"	HI value >=1:40 considered positive
12WM-34	"HI for A/equine/Ohio/2003 (H3N8), A/wild bird/Mongolia/881-V/2009(H3N8), HI for A/wild bird/Mongolia/963-V/2009 (H3N8), HI for A/wild bird/Mongolia/MN11-F 2076/2011(H3N8), HI for A/wild bird/Mongolia/MN11-F 2106/2011(H3N8), HI for A/wild bird/Mongolia/MN11-F 2271/2011(H3N8)"	U,N,N,N,N,N	"HI:>=40"	HI value >=1:40 considered positive
12WM-35	"HI for A/equine/Ohio/2003 (H3N8), A/wild bird/Mongolia/881-V/2009(H3N8), HI for A/wild bird/Mongolia/963-V/2009 (H3N8), HI for A/wild bird/Mongolia/MN11-F 2076/2011(H3N8), HI for A/wild bird/Mongolia/MN11-F 2106/2011(H3N8), HI for A/wild bird/Mongolia/MN11-F 2271/2011(H3N8)"	U,N,N,N,N,N	"HI:>=40"	HI value >=1:40 considered positive
12WM-36	"HI for A/equine/Ohio/2003 (H3N8), A/wild bird/Mongolia/881-V/2009(H3N8), HI for A/wild bird/Mongolia/963-V/2009 (H3N8), HI for A/wild bird/Mongolia/MN11-F 2076/2011(H3N8), HI for A/wild bird/Mongolia/MN11-F 2106/2011(H3N8), HI for A/wild bird/Mongolia/MN11-F 2271/2011(H3N8)"	U,N,N,N,N,N	"HI:>=40"	HI value >=1:40 considered positive
12WM-37	"HI for A/equine/Ohio/2003 (H3N8), A/wild bird/Mongolia/881-V/2009(H3N8), HI for A/wild bird/Mongolia/963-V/2009 (H3N8), HI for A/wild bird/Mongolia/MN11-F 2076/2011(H3N8), HI for A/wild bird/Mongolia/MN11-F 2106/2011(H3N8), HI for A/wild bird/Mongolia/MN11-F 2271/2011(H3N8)"	U,N,N,N,N,N	"HI:>=40"	HI value >=1:40 considered positive
12WM-38	"HI for A/equine/Ohio/2003 (H3N8), A/wild bird/Mongolia/881-V/2009(H3N8), HI for A/wild bird/Mongolia/963-V/2009 (H3N8), HI for A/wild bird/Mongolia/MN11-F 2076/2011(H3N8), HI for A/wild bird/Mongolia/MN11-F 2106/2011(H3N8), HI for A/wild bird/Mongolia/MN11-F 2271/2011(H3N8)"	U,N,N,N,N,N	"HI:>=40"	HI value >=1:40 considered positive
12WM-39	"HI for A/equine/Ohio/2003 (H3N8), A/wild bird/Mongolia/881-V/2009(H3N8), HI for A/wild bird/Mongolia/963-V/2009 (H3N8), HI for A/wild bird/Mongolia/MN11-F 2076/2011(H3N8), HI for A/wild bird/Mongolia/MN11-F 2106/2011(H3N8), HI for A/wild bird/Mongolia/MN11-F 2271/2011(H3N8)"	U,N,N,N,N,N	"HI:>=40"	HI value >=1:40 considered positive
12WM-40	"HI for A/equine/Ohio/2003 (H3N8), A/wild bird/Mongolia/881-V/2009(H3N8), HI for A/wild bird/Mongolia/963-V/2009 (H3N8), HI for A/wild bird/Mongolia/MN11-F 2076/2011(H3N8), HI for A/wild bird/Mongolia/MN11-F 2106/2011(H3N8), HI for A/wild bird/Mongolia/MN11-F 2271/2011(H3N8)"	U,N,N,N,N,N	"HI:>=40"	HI value >=1:40 considered positive
12WM-41	"HI for A/equine/Ohio/2003 (H3N8), A/wild bird/Mongolia/881-V/2009(H3N8), HI for A/wild bird/Mongolia/963-V/2009 (H3N8), HI for A/wild bird/Mongolia/MN11-F 2076/2011(H3N8), HI for A/wild bird/Mongolia/MN11-F 2106/2011(H3N8), HI for A/wild bird/Mongolia/MN11-F 2271/2011(H3N8)"	U,N,N,N,N,N	"HI:>=40"	HI value >=1:40 considered positive
12WM-42	"HI for A/equine/Ohio/2003 (H3N8), A/wild bird/Mongolia/881-V/2009(H3N8), HI for A/wild bird/Mongolia/963-V/2009 (H3N8), HI for A/wild bird/Mongolia/MN11-F 2076/2011(H3N8), HI for A/wild bird/Mongolia/MN11-F 2106/2011(H3N8), HI for A/wild bird/Mongolia/MN11-F 2271/2011(H3N8)"	U,N,N,N,N,N	"HI:>=40"	HI value >=1:40 considered positive
12WM-43	"HI for A/equine/Ohio/2003 (H3N8), A/wild bird/Mongolia/881-V/2009(H3N8), HI for A/wild bird/Mongolia/963-V/2009 (H3N8), HI for A/wild bird/Mongolia/MN11-F 2076/2011(H3N8), HI for A/wild bird/Mongolia/MN11-F 2106/2011(H3N8), HI for A/wild bird/Mongolia/MN11-F 2271/2011(H3N8)"	U,N,N,N,N,N	"HI:>=40"	HI value >=1:40 considered positive
12WM-44	"HI for A/equine/Ohio/2003 (H3N8), A/wild bird/Mongolia/881-V/2009(H3N8), HI for A/wild bird/Mongolia/963-V/2009 (H3N8), HI for A/wild bird/Mongolia/MN11-F 2076/2011(H3N8), HI for A/wild bird/Mongolia/MN11-F 2106/2011(H3N8), HI for A/wild bird/Mongolia/MN11-F 2271/2011(H3N8)"	U,N,N,N,N,N	"HI:>=40"	HI value >=1:40 considered positive
12WM-45	"HI for A/equine/Ohio/2003 (H3N8), A/wild bird/Mongolia/881-V/2009(H3N8), HI for A/wild bird/Mongolia/963-V/2009 (H3N8), HI for A/wild bird/Mongolia/MN11-F 2076/2011(H3N8), HI for A/wild bird/Mongolia/MN11-F 2106/2011(H3N8), HI for A/wild bird/Mongolia/MN11-F 2271/2011(H3N8)"	U,N,N,N,N,N	"HI:>=40"	HI value >=1:40 considered positive
12WM-46	"HI for A/equine/Ohio/2003 (H3N8), A/wild bird/Mongolia/881-V/2009(H3N8), HI for A/wild bird/Mongolia/963-V/2009 (H3N8), HI for A/wild bird/Mongolia/MN11-F 2076/2011(H3N8), HI for A/wild bird/Mongolia/MN11-F 2106/2011(H3N8), HI for A/wild bird/Mongolia/MN11-F 2271/2011(H3N8)"	U,N,N,N,N,N	"HI:>=40"	HI value >=1:40 considered positive
12WM-47	"HI for A/equine/Ohio/2003 (H3N8), A/wild bird/Mongolia/881-V/2009(H3N8), HI for A/wild bird/Mongolia/963-V/2009 (H3N8), HI for A/wild bird/Mongolia/MN11-F 2076/2011(H3N8), HI for A/wild bird/Mongolia/MN11-F 2106/2011(H3N8), HI for A/wild bird/Mongolia/MN11-F 2271/2011(H3N8)"	U,N,N,N,N,N	"HI:>=40"	HI value >=1:40 considered positive
12WM-48	"HI for A/equine/Ohio/2003 (H3N8), A/wild bird/Mongolia/881-V/2009(H3N8), HI for A/wild bird/Mongolia/963-V/2009 (H3N8), HI for A/wild bird/Mongolia/MN11-F 2076/2011(H3N8), HI for A/wild bird/Mongolia/MN11-F 2106/2011(H3N8), HI for A/wild bird/Mongolia/MN11-F 2271/2011(H3N8)"	U,N,N,N,N,N	"HI:>=40"	HI value >=1:40 considered positive
12WM-49	"HI for A/equine/Ohio/2003 (H3N8), A/wild bird/Mongolia/881-V/2009(H3N8), HI for A/wild bird/Mongolia/963-V/2009 (H3N8), HI for A/wild bird/Mongolia/MN11-F 2076/2011(H3N8), HI for A/wild bird/Mongolia/MN11-F 2106/2011(H3N8), HI for A/wild bird/Mongolia/MN11-F 2271/2011(H3N8)"	U,N,N,N,N,N	"HI:>=40"	HI value >=1:40 considered positive
12WM-50	"HI for A/equine/Ohio/2003 (H3N8), A/wild bird/Mongolia/881-V/2009(H3N8), HI for A/wild bird/Mongolia/963-V/2009 (H3N8), HI for A/wild bird/Mongolia/MN11-F 2076/2011(H3N8), HI for A/wild bird/Mongolia/MN11-F 2106/2011(H3N8), HI for A/wild bird/Mongolia/MN11-F 2271/2011(H3N8)"	U,N,N,N,N,N	"HI:>=40"	HI value >=1:40 considered positive
12WM-51	"HI for A/equine/Ohio/2003 (H3N8), A/wild bird/Mongolia/881-V/2009(H3N8), HI for A/wild bird/Mongolia/963-V/2009 (H3N8), HI for A/wild bird/Mongolia/MN11-F 2076/2011(H3N8), HI for A/wild bird/Mongolia/MN11-F 2106/2011(H3N8), HI for A/wild bird/Mongolia/MN11-F 2271/2011(H3N8)"	U,N,N,N,N,N	"HI:>=40"	HI value >=1:40 considered positive
12WM-52	"HI for A/equine/Ohio/2003 (H3N8), A/wild bird/Mongolia/881-V/2009(H3N8), HI for A/wild bird/Mongolia/963-V/2009 (H3N8), HI for A/wild bird/Mongolia/MN11-F 2076/2011(H3N8), HI for A/wild bird/Mongolia/MN11-F 2106/2011(H3N8), HI for A/wild bird/Mongolia/MN11-F 2271/2011(H3N8)"	U,N,N,N,N,N	"HI:>=40"	HI value >=1:40 considered positive
12WM-53	"HI for A/equine/Ohio/2003 (H3N8), A/wild bird/Mongolia/881-V/2009(H3N8), HI for A/wild bird/Mongolia/963-V/2009 (H3N8), HI for A/wild bird/Mongolia/MN11-F 2076/2011(H3N8), HI for A/wild bird/Mongolia/MN11-F 2106/2011(H3N8), HI for A/wild bird/Mongolia/MN11-F 2271/2011(H3N8)"	U,N,N,N,N,N	"HI:>=40"	HI value >=1:40 considered positive
12WM-54	"HI for A/equine/Ohio/2003 (H3N8), A/wild bird/Mongolia/881-V/2009(H3N8), HI for A/wild bird/Mongolia/963-V/2009 (H3N8), HI for A/wild bird/Mongolia/MN11-F 2076/2011(H3N8), HI for A/wild bird/Mongolia/MN11-F 2106/2011(H3N8), HI for A/wild bird/Mongolia/MN11-F 2271/2011(H3N8)"	U,N,N,N,N,N	"HI:>=40"	HI value >=1:40 considered positive
12WM-55	"HI for A/equine/Ohio/2003 (H3N8), A/wild bird/Mongolia/881-V/2009(H3N8), HI for A/wild bird/Mongolia/963-V/2009 (H3N8), HI for A/wild bird/Mongolia/MN11-F 2076/2011(H3N8), HI for A/wild bird/Mongolia/MN11-F 2106/2011(H3N8), HI for A/wild bird/Mongolia/MN11-F 2271/2011(H3N8)"	U,N,N,N,N,N	"HI:>=40"	HI value >=1:40 considered positive
12WM-56	"HI for A/equine/Ohio/2003 (H3N8), A/wild bird/Mongolia/881-V/2009(H3N8), HI for A/wild bird/Mongolia/963-V/2009 (H3N8), HI for A/wild bird/Mongolia/MN11-F 2076/2011(H3N8), HI for A/wild bird/Mongolia/MN11-F 2106/2011(H3N8), HI for A/wild bird/Mongolia/MN11-F 2271/2011(H3N8)"	U,N,N,N,N,N	"HI:>=40"	HI value >=1:40 considered positive
12WM-57	"HI for A/equine/Ohio/2003 (H3N8), A/wild bird/Mongolia/881-V/2009(H3N8), HI for A/wild bird/Mongolia/963-V/2009 (H3N8), HI for A/wild bird/Mongolia/MN11-F 2076/2011(H3N8), HI for A/wild bird/Mongolia/MN11-F 2106/2011(H3N8), HI for A/wild bird/Mongolia/MN11-F 2271/2011(H3N8)"	U,N,N,N,N,N	"HI:>=40"	HI value >=1:40 considered positive
12WM-58	"HI for A/equine/Ohio/2003 (H3N8), A/wild bird/Mongolia/881-V/2009(H3N8), HI for A/wild bird/Mongolia/963-V/2009 (H3N8), HI for A/wild bird/Mongolia/MN11-F 2076/2011(H3N8), HI for A/wild bird/Mongolia/MN11-F 2106/2011(H3N8), HI for A/wild bird/Mongolia/MN11-F 2271/2011(H3N8)"	U,N,N,N,N,N	"HI:>=40"	HI value >=1:40 considered positive
12WM-59	"HI for A/equine/Ohio/2003 (H3N8), A/wild bird/Mongolia/881-V/2009(H3N8), HI for A/wild bird/Mongolia/963-V/2009 (H3N8), HI for A/wild bird/Mongolia/MN11-F 2076/2011(H3N8), HI for A/wild bird/Mongolia/MN11-F 2106/2011(H3N8), HI for A/wild bird/Mongolia/MN11-F 2271/2011(H3N8)"	U,N,N,N,N,N	"HI:>=40"	HI value >=1:40 considered positive
12WM-60	"HI for A/equine/Ohio/2003 (H3N8), A/wild bird/Mongolia/881-V/2009(H3N8), HI for A/wild bird/Mongolia/963-V/2009 (H3N8), HI for A/wild bird/Mongolia/MN11-F 2076/2011(H3N8), HI for A/wild bird/Mongolia/MN11-F 2106/2011(H3N8), HI for A/wild bird/Mongolia/MN11-F 2271/2011(H3N8)"	U,N,N,N,N,N	"HI:>=40"	HI value >=1:40 considered positive
