# Supplementary material for: Absence of adaptive evolution is the main barrier against influenza emergence in horses in Asia despite frequent virus interspecies transmission from wild birds
Source: PLoS Pathog. 2019 Feb 7;15(2):e1007531. doi: 10.1371/journal.ppat.1007531 (PMC6366691; doi:10.1371/journal.ppat.1007531)
Supplement: S3 Table — (XLS) [file ppat.1007531.s010.xls]

## Sheet: S4 Table.txt
Table S3. Equine influenza viruses isolated and sequenced in this study.
Sequence_Id	Organism	Collection-Date	Country	Host	Isolate	Isolation-Source	Serotype	Accession
13ME-1201_HA	Influenza A virus	2013-07-04	Mongolia: Ulaanbaatar	Equus caballus	1201	nasal swab	H3N8	MH796282
13ME-1201_MP	Influenza A virus	2013-07-04	Mongolia: Ulaanbaatar	Equus caballus	1201	nasal swab	H3N8	MH796283
13ME-1201_NA	Influenza A virus	2013-07-04	Mongolia: Ulaanbaatar	Equus caballus	1201	nasal swab	H3N8	MH796284
13ME-1201_NP	Influenza A virus	2013-07-04	Mongolia: Ulaanbaatar	Equus caballus	1201	nasal swab	H3N8	MH796285
13ME-1201_NS	Influenza A virus	2013-07-04	Mongolia: Ulaanbaatar	Equus caballus	1201	nasal swab	H3N8	MH796286
13ME-1201_PA	Influenza A virus	2013-07-04	Mongolia: Ulaanbaatar	Equus caballus	1201	nasal swab	H3N8	MH796287
13ME-1201_PB1	Influenza A virus	2013-07-04	Mongolia: Ulaanbaatar	Equus caballus	1201	nasal swab	H3N8	MH796288
13ME-1201_PB2	Influenza A virus	2013-07-04	Mongolia: Ulaanbaatar	Equus caballus	1201	nasal swab	H3N8	MH796289
13ME-1202_HA	Influenza A virus	2013-07-04	Mongolia: Ulaanbaatar	Equus caballus	1202	nasal swab	H3N8	MH796290
13ME-1202_MP	Influenza A virus	2013-07-04	Mongolia: Ulaanbaatar	Equus caballus	1202	nasal swab	H3N8	MH796291
13ME-1202_NA	Influenza A virus	2013-07-04	Mongolia: Ulaanbaatar	Equus caballus	1202	nasal swab	H3N8	MH796292
13ME-1202_NP	Influenza A virus	2013-07-04	Mongolia: Ulaanbaatar	Equus caballus	1202	nasal swab	H3N8	MH796293
13ME-1202_NS	Influenza A virus	2013-07-04	Mongolia: Ulaanbaatar	Equus caballus	1202	nasal swab	H3N8	MH796294
13ME-1202_PA	Influenza A virus	2013-07-04	Mongolia: Ulaanbaatar	Equus caballus	1202	nasal swab	H3N8	MH796295
13ME-1202_PB1	Influenza A virus	2013-07-04	Mongolia: Ulaanbaatar	Equus caballus	1202	nasal swab	H3N8	MH796296
13ME-1202_PB2	Influenza A virus	2013-07-04	Mongolia: Ulaanbaatar	Equus caballus	1202	nasal swab	H3N8	MH796297
13ME-1203_HA	Influenza A virus	2013-07-04	Mongolia: Ulaanbaatar	Equus caballus	1203	nasal swab	H3N8	MH796298
13ME-1203_MP	Influenza A virus	2013-07-04	Mongolia: Ulaanbaatar	Equus caballus	1203	nasal swab	H3N8	MH796299
13ME-1203_NA	Influenza A virus	2013-07-04	Mongolia: Ulaanbaatar	Equus caballus	1203	nasal swab	H3N8	MH796300
13ME-1203_NP	Influenza A virus	2013-07-04	Mongolia: Ulaanbaatar	Equus caballus	1203	nasal swab	H3N8	MH796301
13ME-1203_NS	Influenza A virus	2013-07-04	Mongolia: Ulaanbaatar	Equus caballus	1203	nasal swab	H3N8	MH796302
13ME-1203_PA	Influenza A virus	2013-07-04	Mongolia: Ulaanbaatar	Equus caballus	1203	nasal swab	H3N8	MH796303
13ME-1203_PB1	Influenza A virus	2013-07-04	Mongolia: Ulaanbaatar	Equus caballus	1203	nasal swab	H3N8	MH796304
13ME-1203_PB2	Influenza A virus	2013-07-04	Mongolia: Ulaanbaatar	Equus caballus	1203	nasal swab	H3N8	MH796305
EIV1_HA	Influenza A virus	2007-12-21	Mongolia: Arkhangai	Equus caballus	1	nasal swab	H3N8	MH796249
EIV1_MP	Influenza A virus	2007-12-21	Mongolia: Arkhangai	Equus caballus	1	nasal swab	H3N8	MH796248
EIV1_NA	Influenza A virus	2007-12-21	Mongolia: Arkhangai	Equus caballus	1	nasal swab	H3N8	MH796247
EIV1_NP	Influenza A virus	2007-12-21	Mongolia: Arkhangai	Equus caballus	1	nasal swab	H3N8	MH796246
EIV1_NS	Influenza A virus	2007-12-21	Mongolia: Arkhangai	Equus caballus	1	nasal swab	H3N8	MH796245
EIV1_PA	Influenza A virus	2007-12-21	Mongolia: Arkhangai	Equus caballus	1	nasal swab	H3N8	MH796244
EIV1_PB1	Influenza A virus	2007-12-21	Mongolia: Arkhangai	Equus caballus	1	nasal swab	H3N8	MH796243
EIV1_PB2	Influenza A virus	2007-12-21	Mongolia: Arkhangai	Equus caballus	1	nasal swab	H3N8	MH796242
EIV10_HA	Influenza A virus	2011-07-05	Mongolia: Ulaanbaatar	Equus caballus	6	nasal swab	H3N8	MH796345
EIV10_MP	Influenza A virus	2011-07-05	Mongolia: Ulaanbaatar	Equus caballus	6	nasal swab	H3N8	MH796344
EIV10_NA	Influenza A virus	2011-07-05	Mongolia: Ulaanbaatar	Equus caballus	6	nasal swab	H3N8	MH796343
EIV10_NP	Influenza A virus	2011-07-05	Mongolia: Ulaanbaatar	Equus caballus	6	nasal swab	H3N8	MH796342
EIV10_NS	Influenza A virus	2011-07-05	Mongolia: Ulaanbaatar	Equus caballus	6	nasal swab	H3N8	MH796341
EIV10_PA	Influenza A virus	2011-07-05	Mongolia: Ulaanbaatar	Equus caballus	6	nasal swab	H3N8	MH796340
EIV10_PB1	Influenza A virus	2011-07-05	Mongolia: Ulaanbaatar	Equus caballus	6	nasal swab	H3N8	MH796339
EIV10_PB2	Influenza A virus	2011-07-05	Mongolia: Ulaanbaatar	Equus caballus	6	nasal swab	H3N8	MH796338
EIV2_HA	Influenza A virus	2007-12-21	Mongolia: Arkhangai	Equus caballus	2	nasal swab	H3N8	MH796257
EIV2_MP	Influenza A virus	2007-12-21	Mongolia: Arkhangai	Equus caballus	2	nasal swab	H3N8	MH796256
EIV2_NA	Influenza A virus	2007-12-21	Mongolia: Arkhangai	Equus caballus	2	nasal swab	H3N8	MH796255
EIV2_NP	Influenza A virus	2007-12-21	Mongolia: Arkhangai	Equus caballus	2	nasal swab	H3N8	MH796254
EIV2_NS	Influenza A virus	2007-12-21	Mongolia: Arkhangai	Equus caballus	2	nasal swab	H3N8	MH796253
EIV2_PA	Influenza A virus	2007-12-21	Mongolia: Arkhangai	Equus caballus	2	nasal swab	H3N8	MH796252
EIV2_PB1	Influenza A virus	2007-12-21	Mongolia: Arkhangai	Equus caballus	2	nasal swab	H3N8	MH796251
EIV2_PB2	Influenza A virus	2007-12-21	Mongolia: Arkhangai	Equus caballus	2	nasal swab	H3N8	MH796250
EIV3_HA	Influenza A virus	2007-12-08	Mongolia: Tuv	Equus caballus	3	nasal swab	H3N8	MH796265
EIV3_MP	Influenza A virus	2007-12-08	Mongolia: Tuv	Equus caballus	3	nasal swab	H3N8	MH796264
EIV3_NA	Influenza A virus	2007-12-08	Mongolia: Tuv	Equus caballus	3	nasal swab	H3N8	MH796263
EIV3_NP	Influenza A virus	2007-12-08	Mongolia: Tuv	Equus caballus	3	nasal swab	H3N8	MH796262
EIV3_NS	Influenza A virus	2007-12-08	Mongolia: Tuv	Equus caballus	3	nasal swab	H3N8	MH796261
EIV3_PA	Influenza A virus	2007-12-08	Mongolia: Tuv	Equus caballus	3	nasal swab	H3N8	MH796260
EIV3_PB1	Influenza A virus	2007-12-08	Mongolia: Tuv	Equus caballus	3	nasal swab	H3N8	MH796259
EIV3_PB2	Influenza A virus	2007-12-08	Mongolia: Tuv	Equus caballus	3	nasal swab	H3N8	MH796258
EIV4_HA	Influenza A virus	2007-12-08	Mongolia: Tuv	Equus caballus	4	nasal swab	H3N8	MH796273
EIV4_MP	Influenza A virus	2007-12-08	Mongolia: Tuv	Equus caballus	4	nasal swab	H3N8	MH796272
EIV4_NA	Influenza A virus	2007-12-08	Mongolia: Tuv	Equus caballus	4	nasal swab	H3N8	MH796271
EIV4_NP	Influenza A virus	2007-12-08	Mongolia: Tuv	Equus caballus	4	nasal swab	H3N8	MH796270
EIV4_NS	Influenza A virus	2007-12-08	Mongolia: Tuv	Equus caballus	4	nasal swab	H3N8	MH796269
EIV4_PA	Influenza A virus	2007-12-08	Mongolia: Tuv	Equus caballus	4	nasal swab	H3N8	MH796268
EIV4_PB1	Influenza A virus	2007-12-08	Mongolia: Tuv	Equus caballus	4	nasal swab	H3N8	MH796267
EIV4_PB2	Influenza A virus	2007-12-08	Mongolia: Tuv	Equus caballus	4	nasal swab	H3N8	MH796266
EIV5_HA	Influenza A virus	2011-07-05	Mongolia: Ulaanbaatar	Equus caballus	1	nasal swab	H3N8	MH796281
EIV5_MP	Influenza A virus	2011-07-05	Mongolia: Ulaanbaatar	Equus caballus	1	nasal swab	H3N8	MH796280
EIV5_NA	Influenza A virus	2011-07-05	Mongolia: Ulaanbaatar	Equus caballus	1	nasal swab	H3N8	MH796279
EIV5_NP	Influenza A virus	2011-07-05	Mongolia: Ulaanbaatar	Equus caballus	1	nasal swab	H3N8	MH796278
EIV5_NS	Influenza A virus	2011-07-05	Mongolia: Ulaanbaatar	Equus caballus	1	nasal swab	H3N8	MH796277
EIV5_PA	Influenza A virus	2011-07-05	Mongolia: Ulaanbaatar	Equus caballus	1	nasal swab	H3N8	MH796276
EIV5_PB1	Influenza A virus	2011-07-05	Mongolia: Ulaanbaatar	Equus caballus	1	nasal swab	H3N8	MH796275
EIV5_PB2	Influenza A virus	2011-07-05	Mongolia: Ulaanbaatar	Equus caballus	1	nasal swab	H3N8	MH796274
EIV6_HA	Influenza A virus	2011-07-05	Mongolia: Ulaanbaatar	Equus caballus	2	nasal swab	H3N8	MH796313
EIV6_MP	Influenza A virus	2011-07-05	Mongolia: Ulaanbaatar	Equus caballus	2	nasal swab	H3N8	MH796312
EIV6_NA	Influenza A virus	2011-07-05	Mongolia: Ulaanbaatar	Equus caballus	2	nasal swab	H3N8	MH796311
EIV6_NP	Influenza A virus	2011-07-05	Mongolia: Ulaanbaatar	Equus caballus	2	nasal swab	H3N8	MH796310
EIV6_NS	Influenza A virus	2011-07-05	Mongolia: Ulaanbaatar	Equus caballus	2	nasal swab	H3N8	MH796309
EIV6_PA	Influenza A virus	2011-07-05	Mongolia: Ulaanbaatar	Equus caballus	2	nasal swab	H3N8	MH796308
EIV6_PB1	Influenza A virus	2011-07-05	Mongolia: Ulaanbaatar	Equus caballus	2	nasal swab	H3N8	MH796307
EIV6_PB2	Influenza A virus	2011-07-05	Mongolia: Ulaanbaatar	Equus caballus	2	nasal swab	H3N8	MH796306
EIV7_HA	Influenza A virus	2011-07-05	Mongolia: Ulaanbaatar	Equus caballus	3	nasal swab	H3N8	MH796321
EIV7_MP	Influenza A virus	2011-07-05	Mongolia: Ulaanbaatar	Equus caballus	3	nasal swab	H3N8	MH796320
EIV7_NA	Influenza A virus	2011-07-05	Mongolia: Ulaanbaatar	Equus caballus	3	nasal swab	H3N8	MH796319
EIV7_NP	Influenza A virus	2011-07-05	Mongolia: Ulaanbaatar	Equus caballus	3	nasal swab	H3N8	MH796318
EIV7_NS	Influenza A virus	2011-07-05	Mongolia: Ulaanbaatar	Equus caballus	3	nasal swab	H3N8	MH796317
EIV7_PA	Influenza A virus	2011-07-05	Mongolia: Ulaanbaatar	Equus caballus	3	nasal swab	H3N8	MH796316
EIV7_PB1	Influenza A virus	2011-07-05	Mongolia: Ulaanbaatar	Equus caballus	3	nasal swab	H3N8	MH796315
EIV7_PB2	Influenza A virus	2011-07-05	Mongolia: Ulaanbaatar	Equus caballus	3	nasal swab	H3N8	MH796314
EIV8_HA	Influenza A virus	2011-07-05	Mongolia: Ulaanbaatar	Equus caballus	4	nasal swab	H3N8	MH796329
EIV8_MP	Influenza A virus	2011-07-05	Mongolia: Ulaanbaatar	Equus caballus	4	nasal swab	H3N8	MH796328
EIV8_NA	Influenza A virus	2011-07-05	Mongolia: Ulaanbaatar	Equus caballus	4	nasal swab	H3N8	MH796327
EIV8_NP	Influenza A virus	2011-07-05	Mongolia: Ulaanbaatar	Equus caballus	4	nasal swab	H3N8	MH796326
EIV8_NS	Influenza A virus	2011-07-05	Mongolia: Ulaanbaatar	Equus caballus	4	nasal swab	H3N8	MH796325
EIV8_PA	Influenza A virus	2011-07-05	Mongolia: Ulaanbaatar	Equus caballus	4	nasal swab	H3N8	MH796324
EIV8_PB1	Influenza A virus	2011-07-05	Mongolia: Ulaanbaatar	Equus caballus	4	nasal swab	H3N8	MH796323
EIV8_PB2	Influenza A virus	2011-07-05	Mongolia: Ulaanbaatar	Equus caballus	4	nasal swab	H3N8	MH796322
EIV9_HA	Influenza A virus	2011-07-05	Mongolia: Ulaanbaatar	Equus caballus	5	nasal swab	H3N8	MH796337
EIV9_MP	Influenza A virus	2011-07-05	Mongolia: Ulaanbaatar	Equus caballus	5	nasal swab	H3N8	MH796336
EIV9_NA	Influenza A virus	2011-07-05	Mongolia: Ulaanbaatar	Equus caballus	5	nasal swab	H3N8	MH796335
EIV9_NP	Influenza A virus	2011-07-05	Mongolia: Ulaanbaatar	Equus caballus	5	nasal swab	H3N8	MH796334
EIV9_NS	Influenza A virus	2011-07-05	Mongolia: Ulaanbaatar	Equus caballus	5	nasal swab	H3N8	MH796333
EIV9_PA	Influenza A virus	2011-07-05	Mongolia: Ulaanbaatar	Equus caballus	5	nasal swab	H3N8	MH796332
EIV9_PB1	Influenza A virus	2011-07-05	Mongolia: Ulaanbaatar	Equus caballus	5	nasal swab	H3N8	MH796331
EIV9_PB2	Influenza A virus	2011-07-05	Mongolia: Ulaanbaatar	Equus caballus	5	nasal swab	H3N8	MH796330
